# Supplementary material for: Potential in-host evolution of Klebsiella pneumoniae ST147: convergence and the role of capsular alterations in morphotype diversity
Source: Microbiol Spectr. 2025 Jul 18;13(9):e00170-25. doi: 10.1128/spectrum.00170-25 (PMC12403872; doi:10.1128/spectrum.00170-25)
Supplement: Tables S1 to S5 — Table S1: Summary of oligonucleotide sequences used in this study. Table S2: Results of whole-genome sequencing concerning virulence and resistance scores, K loci, and plasmids. Table S3: Differentially expressed genes compared to isolate 5B. Table S4: Cluster of orthologous groups (COG) analysis of differentially expressed genes. Table S5: KEGG categories of differentially expressed genes compared to isolate 5B. [file spectrum.00170-25-s0002.xlsx]

## Sheet: Overview
List of Supplementary Tables
Supplementary Table S1	Summary of oligonucleotide sequences used in this study.
Supplementary Table S2	Results of whole-genome sequencing concerning virulence and resistance scores, K loci and plasmids.
Supplementary Table S3	Differentially expressed genes compared to isolate 5B.
Supplementary Table S4	Cluster of orthologous groups (COG) analysis of differentially expressed genes.
Supplementary Table S5	KEGG categories of differentially expressed genes compared to isolate 5B.

## Sheet: Table S1
Supplementary Table S1: Summary of oligonucleotide sequences used in this study.
Oligo	Sequence (5’ to 3’)	Target location
PP1_fw	AAAATACGTCGCACTGGGGT	Chromosome
PP1_rv	TCGAACATGACGTGCCTGAA	Plasmid
PP2_fw	CCTTTGCTCTCACTACGGCT	Chromosome
PP2_rv	CAGGCACACTCAAGGGGAAA	Plasmid
infB_1fw	CTCGCTGCTGGACTATATTCG	Chromosome
infB_1rv	CGCTTTCAGCTCAAGAACTTC	Chromosome
fw: forward; rv: reverse.

## Sheet: Table S2
Supplementary Table S2: Results of whole-genome sequencing concerning virulence and resistance scores, K loci and plasmids. Note that due to the low K locus identity of isolate 4D, the K locus was likely assigned incorrectly.
Short name	Phenotype	Kaptive					Kleborate			VFDB		PlasmidFinder
		Best match K locus	Best match K type	Coverage	Identity	Expected genes in locus	K locus missing genes	Virulence score	Resistance score	rmpA	rmpA2	Number of plasmid groups	Col(MG828)_1	Col(pHAD28)_1	IncFIA(HI1)_1	IncFIB(pKPHS1)_1	IncFIB(pQil)_1	IncFII(pKP91)_1	IncHI1B(pNDM-MAR)_1	IncR_1
1A	White (smooth)	KL64	K64	1	0.9999	24 / 24 (100%)		1	0	.	.	3	100.00 (93.51)	100.00 (92.37)	.	100.00 (95.54)	.	.	.	.
1B	Gray and dry	KL64	K64	1	0.9999	23 / 24 (95.8%)	KL64_12_wcoT	1	0	.	.	3	100.00 (93.51)	100.00 (92.37)	.	100.00 (95.54)	.	.	.	.
2A	White (smooth)	KL64	K64	1	0.9999	24 / 24 (100%)		4	2	.	99.84 (98.30)	8	100.00 (93.51)	100.00 (92.37)	100.00 (97.17)	100.00 (95.54)	100.00 (100.00)	100.00 (88.28)	100.00 (99.83)	100.00 (100.00)
2B	Gray (smooth)	KL64	K64	0.8625	0.9999	20 / 24 (83.3%)	KL64_03_wzi, KL64_04_wza, KL64_05_wzb, KL64_06_wzc	1	0	.	.	6	100.00 (93.51)	100.00 (92.37)	100.00 (97.17)	100.00 (95.54)	.	100.00 (88.28)	.	100.00 (100.00)
3A	White (smooth)	KL64	K64	1	0.9999	24 / 24 (100%)		4	2	.	99.84 (98.30)	8	100.00 (93.51)	100.00 (92.37)	100.00 (97.17)	100.00 (95.54)	100.00 (100.00)	100.00 (88.28)	100.00 (99.83)	100.00 (100.00)
3B	Gray (smooth)	KL64	K64	0.8924	0.9999	22 / 24 (91.7%)	KL64_03_wzi, KL64_04_wza	4	2	.	99.84 (98.15)	8	100.00 (93.51)	100.00 (92.37)	100.00 (97.17)	100.00 (95.54)	100.00 (100.00)	100.00 (88.28)	100.00 (99.83)	100.00 (100.00)
4A	Small (white, smooth)	KL64	K64	1	0.9999	24 / 24 (100%)		4	2	.	99.84 (97.99)	8	100.00 (93.51)	100.00 (92.37)	100.00 (97.17)	100.00 (95.54)	100.00 (100.00)	100.00 (88.28)	100.00 (99.83)	100.00 (100.00)
4B	White (smooth)	KL64	K64	1	0.9999	24 / 24 (100%)		4	2	.	99.84 (98.30)	8	96.18 (94.44)	100.00 (92.37)	100.00 (97.17)	100.00 (95.54)	100.00 (100.00)	100.00 (88.28)	100.00 (99.83)	100.00 (100.00)
4C	Gray (smooth)	KL64	K64	1	0.9999	23 / 24 (95.8%)	KL64_16_wcaJ	4	2	.	99.84 (98.14)	8	100.00 (93.51)	100.00 (92.37)	100.00 (97.17)	100.00 (95.54)	100.00 (100.00)	100.00 (88.28)	100.00 (99.83)	100.00 (100.00)
4D	Gray and dry	KL107	unknown (KL107)	0.2331	0.8445	2 / 16 (12.5%)	KL107_03_wzi, KL107_04_wza, KL107_05_wzb, KL107_06_wzc, KL107_07_wbaP, KL107_08, KL107_09, KL107_10, KL107_11_gnd, KL107_12, KL107_13, KL107_14, KL107_15, KL107_16_ugd	4	2	.	99.84 (98.30)	8	100.00 (93.51)	100.00 (92.37)	100.00 (97.17)	100.00 (95.54)	100.00 (100.00)	100.00 (88.28)	100.00 (99.83)	100.00 (100.00)
5A	Small (white, smooth)	KL64	K64	1	0.9999	24 / 24 (100%)		4	2	.	.	8	100.00 (93.51)	100.00 (92.37)	100.00 (97.17)	100.00 (95.54)	100.00 (100.00)	100.00 (88.28)	100.00 (99.83)	100.00 (100.00)
5B	White (smooth)	KL64	K64	1	0.9999	24 / 24 (100%)		4	2	.	99.84 (98.30)	8	100.00 (93.51)	100.00 (92.37)	100.00 (97.17)	100.00 (95.54)	100.00 (100.00)	100.00 (88.28)	100.00 (99.83)	100.00 (100.00)
5C	Gray (smooth)	KL64	K64	0.6525	0.9999	16 / 24 (66.7%)	KL64_03_wzi, KL64_04_wza, KL64_05_wzb, KL64_06_wzc, KL64_07_wzx, KL64_08_wcoV, KL64_09, KL64_10_wzy	4	2	.	99.84 (98.30)	8	100.00 (93.51)	100.00 (92.37)	100.00 (97.17)	100.00 (95.54)	100.00 (100.00)	100.00 (88.28)	100.00 (99.83)	100.00 (100.00)
5D	Gray and dry	KL64	K64	0.6525	0.9999	16 / 24 (66.7%)	KL64_03_wzi, KL64_04_wza, KL64_05_wzb, KL64_06_wzc, KL64_07_wzx, KL64_08_wcoV, KL64_09, KL64_10_wzy	4	2	.	99.84 (98.30)	8	100.00 (93.51)	100.00 (92.37)	100.00 (97.17)	100.00 (95.54)	100.00 (100.00)	100.00 (88.28)	100.00 (99.83)	100.00 (100.00)

## Sheet: Table S3
Supplementary Table S3: Differentially expressed genes compared to isolate 5B.
	5A vs. 5B		5C vs. 5B		5D vs. 5B		Diffentialy expressed			egg-nog mapper
Gene	Log2FC	p value	Log2FC	p value	Log2FC	p value	5A	5B	5C	Annotated with egg-nog mapper	COG_category	Preferred_name	KEGG_ko
PB4695KP_00105	2.2452	3.7545e-07	0.411762	0.999959	0.305441	0.727798	TRUE	FALSE	FALSE	yes	G	aglA	ko:K02749,ko:K02750
PB4695KP_00110	4.22796	1.81508e-13	0.455663	0.999959	0.919081	0.347983	TRUE	FALSE	FALSE	yes	G	aglB	ko:K01222,ko:K01232
PB4695KP_00155	0.244657	0.817849	-0.379967	0.999959	2.03924	0.0388976	FALSE	FALSE	TRUE	yes	K	-	-
PB4695KP_00255	0.391009	0.661982	0.9119	NA	2.9104	1.11967e-06	FALSE	FALSE	TRUE	yes	P	phnS	ko:K11081
PB4695KP_00290	-3.93829	2.21908e-05	-0.00511636	0.999959	-0.378261	0.724064	TRUE	FALSE	FALSE	yes	G	gmuB_1	ko:K02760
PB4695KP_00295	-2.318	6.13635e-06	-0.159388	0.999959	-0.168342	0.876003	TRUE	FALSE	FALSE	yes	K	ascG_1	-
PB4695KP_00480	-4.06411	2.12567e-05	-0.465893	0.999959	-0.860408	0.627492	TRUE	FALSE	FALSE	yes	-	-	-
PB4695KP_00855	4.17104	7.30701e-06	-0.796727	0.999959	-0.672637	0.71022	TRUE	FALSE	FALSE	yes	C	lldD	ko:K00101
PB4695KP_00860	3.92615	6.81775e-06	-1.16015	0.999959	-1.29908	0.361676	TRUE	FALSE	FALSE	yes	K	lldR	ko:K14348
PB4695KP_00865	4.00635	8.02685e-06	-1.07047	0.999959	-1.20303	0.428365	TRUE	FALSE	FALSE	yes	C	lldP	ko:K00427,ko:K03303
PB4695KP_00895	-2.29737	0.0195188	-0.0248388	0.999959	-0.81377	0.637447	TRUE	FALSE	FALSE	yes	S	yiaW	-
PB4695KP_00950	-2.2335	0.000147254	-0.444091	0.999959	-1.20804	0.147244	TRUE	FALSE	FALSE	yes	P	xylG	ko:K02056,ko:K10441,ko:K10542,ko:K10545,ko:K10562,ko:K17204,ko:K17215
PB4695KP_00955	-2.72969	0.00170574	-0.35162	0.999959	-0.979035	0.509385	TRUE	FALSE	FALSE	yes	G	xylF	ko:K10543
PB4695KP_01010	2.14948	0.000326969	0.632585	0.999959	0.681085	0.514875	TRUE	FALSE	FALSE	yes	S	hokA	ko:K18919,ko:K18920
PB4695KP_01065	2.13124	0.0113975	1.00482	0.999959	1.60156	0.179075	TRUE	FALSE	FALSE	yes	M	yiaD	ko:K12216
PB4695KP_01090	3.04019	4.21659e-12	-0.200962	0.999959	-0.398819	0.651094	TRUE	FALSE	FALSE	yes	P	yhjX	ko:K08177
PB4695KP_01485	4.30162	1.62417e-23	0.433185	0.999959	0.524613	0.528541	TRUE	FALSE	FALSE	yes	E	gabT	ko:K00823,ko:K07250
PB4695KP_01540	-2.71404	1.09148e-05	-0.216821	0.999959	-1.01931	0.291799	TRUE	FALSE	FALSE	yes	G	ugpB	ko:K05813
PB4695KP_01545	-3.08049	8.3341e-07	-0.506653	0.999959	-1.16604	0.217198	TRUE	FALSE	FALSE	yes	P	ugpA	ko:K05814
PB4695KP_01550	-2.61026	0.00120836	-0.726638	0.999959	-1.49572	0.195305	TRUE	FALSE	FALSE	yes	P	ugpE	ko:K05815
PB4695KP_01655	2.71347	5.83696e-07	0.162414	0.999959	0.297962	0.791888	TRUE	FALSE	FALSE	yes	C	glpD	ko:K00111
PB4695KP_01885	-2.11871	1.02181e-07	-0.55234	0.999959	-1.03176	0.0597302	TRUE	FALSE	FALSE	yes	EH	pabA	ko:K01658,ko:K01664
PB4695KP_01890	-3.15169	3.85751e-22	0.0879792	0.999959	-0.177415	0.802035	TRUE	FALSE	FALSE	yes	E	argD	ko:K00821,ko:K00840
PB4695KP_02015	2.76976	0.0235083	1.90244	0.999959	2.83702	0.0799853	TRUE	FALSE	FALSE	yes	J	rpsJ	ko:K02946
PB4695KP_02020	2.76225	0.0213961	1.97665	0.999959	2.97197	0.0545926	TRUE	FALSE	FALSE	yes	J	rplC	ko:K02906
PB4695KP_02025	2.74323	0.0265498	2.01196	0.999959	2.90941	0.0717567	TRUE	FALSE	FALSE	yes	J	rplD	ko:K02926
PB4695KP_02030	2.84313	0.01804	2.00964	0.999959	2.88828	0.0679683	TRUE	FALSE	FALSE	yes	J	rplW	ko:K02892
PB4695KP_02035	2.70224	0.0198317	1.90876	0.999959	2.76296	0.0702397	TRUE	FALSE	FALSE	yes	J	rplB	ko:K02886
PB4695KP_02040	3.18604	0.00973997	2.08722	0.999959	2.85595	0.0845399	TRUE	FALSE	FALSE	yes	J	rpsS	ko:K02965
PB4695KP_02045	2.94913	0.011914	1.96564	0.999959	2.70955	0.0845399	TRUE	FALSE	FALSE	yes	J	rplV	ko:K02890
PB4695KP_02050	2.88939	0.014586	1.78055	0.999959	2.3246	0.163324	TRUE	FALSE	FALSE	yes	J	rpsC	ko:K02982
PB4695KP_02055	2.99325	0.00620577	1.68297	0.999959	2.21735	0.15287	TRUE	FALSE	FALSE	yes	J	rplP	ko:K02878
PB4695KP_02060	2.99226	0.00484635	1.78576	0.999959	2.12909	0.157856	TRUE	FALSE	FALSE	yes	J	rpmC	ko:K02904
PB4695KP_02065	2.5743	0.0137498	1.6487	0.999959	2.00457	0.17479	TRUE	FALSE	FALSE	yes	J	rpsQ	ko:K02961
PB4695KP_02105	2.05064	0.0311519	1.14108	0.999959	1.83388	0.165296	TRUE	FALSE	FALSE	yes	J	rpsE	ko:K02988
PB4695KP_02110	2.12677	0.0409528	1.42141	0.999959	2.07114	0.146265	TRUE	FALSE	FALSE	yes	J	rpmD	ko:K02907
PB4695KP_02115	2.17247	0.0277565	1.43957	0.999959	1.80017	0.196444	TRUE	FALSE	FALSE	yes	J	rplO	ko:K02876
PB4695KP_02310	-2.0702	0.0223735	-0.511915	0.999959	-0.985812	0.514563	TRUE	FALSE	FALSE	yes	C	msrQ	ko:K17247
PB4695KP_02365	-2.72566	1.37761e-05	-0.845558	0.999959	-0.588448	0.601343	TRUE	FALSE	FALSE	yes	S	aaeX	ko:K21695
PB4695KP_02385	2.54502	7.95225e-05	-0.116918	0.999959	-0.557609	0.643471	TRUE	FALSE	FALSE	yes	S	yhcN	-
PB4695KP_02395	-2.58344	6.91058e-11	-0.0710627	0.999959	-0.764808	0.227145	TRUE	FALSE	FALSE	yes	K	argR	ko:K03402
PB4695KP_02435	2.15128	0.015728	1.13211	0.999959	0.611767	0.71022	TRUE	FALSE	FALSE	yes	CI	oadA	ko:K01571
PB4695KP_02560	2.03084	0.00344983	0.259727	0.999959	0.0106932	0.997805	TRUE	FALSE	FALSE	yes	J	yhbH	ko:K05808
PB4695KP_02635	4.19741	1.06962e-11	0.582253	0.999959	0.789985	0.498927	TRUE	FALSE	FALSE	yes	K	sfsB	ko:K07724
PB4695KP_02725	-2.47373	1.9123e-08	0.27105	0.999959	-0.0229701	0.988311	TRUE	FALSE	FALSE	yes	E	argG	ko:K01940
PB4695KP_02870	3.07076	2.38624e-05	-0.234896	0.999959	-0.171951	0.916046	TRUE	FALSE	FALSE	yes	G	garD	ko:K01708
PB4695KP_02895	2.3497	1.09818e-06	0.376501	0.999959	0.133962	0.897344	TRUE	FALSE	FALSE	yes	G	glxK	ko:K00865
PB4695KP_02905	-2.72739	0.0190027	-0.723413	NA	0.0285184	0.990387	TRUE	FALSE	FALSE	no
PB4695KP_03000	-2.39893	6.78373e-07	-0.423385	0.999959	-1.15273	0.0893993	TRUE	FALSE	FALSE	yes	S	ygjV	-
PB4695KP_03145	-4.25453	0.00630515	-1.08668	NA	-2.20878	0.241162	TRUE	FALSE	FALSE	yes	S	-	-
PB4695KP_03185	2.42555	8.66076e-05	0.695201	0.999959	-0.0546011	0.978905	TRUE	FALSE	FALSE	yes	S	yfdX	-
PB4695KP_03200	-2.51697	0.00266319	-0.608213	0.999959	-1.33713	0.249658	TRUE	FALSE	FALSE	no
PB4695KP_03225	-3.03628	0.00349468	-1.86391	0.999959	0.145818	0.946039	TRUE	FALSE	FALSE	yes	-	apl	-
PB4695KP_03230	-2.70637	0.00562675	-1.20838	NA	0.40114	0.784119	TRUE	FALSE	FALSE	yes	S	cII	-
PB4695KP_03235	-4.40506	0.0096952	-1.5955	NA	-0.41079	NA	TRUE	FALSE	FALSE	yes	S	-	-
PB4695KP_03270	3.24055	2.61779e-08	0.2509	0.999959	0.333212	0.784119	TRUE	FALSE	FALSE	no
PB4695KP_03340	-4.87604	0.00173401	-0.855305	NA	-0.316252	NA	TRUE	FALSE	FALSE	yes	S	-	-
PB4695KP_03385	-2.11303	0.00042275	-0.387555	0.999959	-0.993625	0.219247	TRUE	FALSE	FALSE	yes	E	-	-
PB4695KP_03520	-2.44345	0.00261591	-0.512468	0.999959	-0.869203	0.499304	TRUE	FALSE	FALSE	yes	H	folB	ko:K01633
PB4695KP_04070	2.20267	0.00900703	-0.151399	0.999959	-0.670937	0.661018	TRUE	FALSE	FALSE	yes	D	zapA	ko:K09888
PB4695KP_04095	2.39728	0.00547352	0.727665	0.999959	1.8884	0.115721	TRUE	FALSE	FALSE	yes	H	gcvT	ko:K00605
PB4695KP_04100	3.04196	0.00143339	0.971276	0.999959	2.21345	0.0893993	TRUE	FALSE	FALSE	yes	E	gcvH	ko:K02437
PB4695KP_04105	3.47187	0.000528188	1.1942	0.999959	2.73009	0.0385023	TRUE	FALSE	TRUE	yes	E	gcvP	ko:K00281,ko:K00283
PB4695KP_04270	-2.28871	0.0223735	-0.0553153	0.999959	-0.38469	0.842649	TRUE	FALSE	FALSE	yes	K	arsR	ko:K03892
PB4695KP_04365	-2.82324	0.000274713	-0.459025	0.999959	-0.202754	0.895686	TRUE	FALSE	FALSE	yes	K	fimE	ko:K07358
PB4695KP_04395	2.68073	2.01515e-05	-0.292361	0.999959	-0.803545	0.467167	TRUE	FALSE	FALSE	yes	NU	-	ko:K07345
PB4695KP_04680	-3.70798	1.02444e-24	-0.00486739	0.999959	-0.159039	0.845368	TRUE	FALSE	FALSE	yes	E	argA	ko:K14682
PB4695KP_04705	-2.86568	0.00227719	-0.195482	0.999959	-0.100344	0.963542	TRUE	FALSE	FALSE	yes	E	pduV	ko:K04029
PB4695KP_04710	-2.40725	0.039596	-0.188105	0.999959	-0.0117613	0.998963	TRUE	FALSE	FALSE	yes	E	pduU	ko:K04031
PB4695KP_04740	-2.38159	0.0200601	0.0602618	0.999959	0.346703	0.8552	TRUE	FALSE	FALSE	yes	CQ	eutN	ko:K04028
PB4695KP_04745	-3.03249	0.00176223	-0.147242	0.999959	0.337121	0.858461	TRUE	FALSE	FALSE	yes	S	pduM	-
PB4695KP_04750	-3.68546	0.000101207	-0.212534	0.999959	0.539441	0.762584	TRUE	FALSE	FALSE	yes	Q	pduL	ko:K13923
PB4695KP_04755	-2.80362	0.00193682	-0.311677	0.999959	0.507826	0.7654	TRUE	FALSE	FALSE	yes	CQ	pduK	-
PB4695KP_04760	-4.00979	0.000382161	0.0353785	0.999959	0.644512	0.750507	TRUE	FALSE	FALSE	yes	CQ	-	-
PB4695KP_04765	-4.20513	0.000199041	-0.406391	0.999959	0.222814	0.917415	TRUE	FALSE	FALSE	yes	S	pduH	-
PB4695KP_04770	-2.93823	0.0010328	-0.168184	0.999959	0.734228	0.648443	TRUE	FALSE	FALSE	yes	D	pduG	-
PB4695KP_04775	-3.19443	0.000624057	0.0902361	0.999959	0.910465	0.559636	TRUE	FALSE	FALSE	yes	Q	pduE	ko:K13920
PB4695KP_04780	-2.83444	0.00132893	0.0406432	0.999959	0.868407	0.564419	TRUE	FALSE	FALSE	yes	Q	pduD	ko:K13919
PB4695KP_04785	-3.73813	3.6111e-05	-0.0215006	0.999959	0.767402	0.647493	TRUE	FALSE	FALSE	yes	E	pduC	ko:K01699
PB4695KP_04790	-2.95769	0.00114291	0.09326	0.999959	0.838944	0.59871	TRUE	FALSE	FALSE	yes	E	pduB	-
PB4695KP_04795	-4.41242	0.000103911	-0.0331058	0.999959	0.74251	0.718687	TRUE	FALSE	FALSE	yes	CQ	pduA	-
PB4695KP_04800	-2.84351	0.00190065	0.00641937	0.999959	0.231624	0.897619	TRUE	FALSE	FALSE	yes	U	glpF	ko:K02440
PB4695KP_04810	-3.34443	0.000989858	0.660165	0.999959	0.16727	0.943926	TRUE	FALSE	FALSE	yes	K	pocR	-
PB4695KP_04955	-2.31854	3.81075e-08	-0.586496	0.999959	-1.02192	0.0940935	TRUE	FALSE	FALSE	yes	K	gcvA	ko:K03566
PB4695KP_05245	2.25443	2.13099e-05	0.423649	0.999959	0.550448	0.568413	TRUE	FALSE	FALSE	yes	H	cysD	ko:K00957
PB4695KP_05250	2.26864	4.57403e-05	0.00850971	0.999959	0.424568	0.689019	TRUE	FALSE	FALSE	yes	H	cysN	ko:K00956
PB4695KP_05345	2.66115	0.00028114	1.03287	0.999959	0.880628	0.485743	TRUE	FALSE	FALSE	yes	S	hokE	ko:K18922
PB4695KP_05355	-3.81904	0.000140176	-0.853551	NA	-0.553526	0.581648	TRUE	FALSE	FALSE	yes	S	-	-
PB4695KP_05575	-4.00153	0.00260479	-1.20302	0.999959	-1.25624	0.581648	TRUE	FALSE	FALSE	yes	C	hydN	ko:K00196,ko:K05796
PB4695KP_05865	-3.14894	2.87914e-05	-0.858608	0.999959	-1.11072	0.337068	TRUE	FALSE	FALSE	yes	I	azoR	ko:K01118
PB4695KP_05885	-2.12373	0.0280398	0.0559217	NA	-0.415365	0.777079	TRUE	FALSE	FALSE	yes	NU	-	ko:K07345,ko:K07351
PB4695KP_06065	2.14161	0.0129452	0.77396	0.999959	1.64134	0.179075	TRUE	FALSE	FALSE	yes	J	rimM	ko:K02860
PB4695KP_06070	2.1804	0.0143348	0.873771	0.999959	1.6322	0.201227	TRUE	FALSE	FALSE	yes	J	trmD	ko:K00554
PB4695KP_06075	2.57601	0.0050764	1.11265	0.999959	1.89042	0.14581	TRUE	FALSE	FALSE	yes	J	rplS	ko:K02884
PB4695KP_06125	2.54481	0.00321382	0.306072	0.999959	-0.503357	0.76372	TRUE	FALSE	FALSE	yes	J	raiA	ko:K05809
PB4695KP_06495	2.21377	3.81075e-08	-0.029239	0.999959	-0.403381	0.595892	TRUE	FALSE	FALSE	yes	P	yfhM	ko:K06894
PB4695KP_06650	2.1476	0.00145524	0.000920498	0.999959	-0.303686	0.824986	TRUE	FALSE	FALSE	yes	S	-	-
PB4695KP_06725	2.35419	2.42894e-05	0.378937	0.999959	-0.8959	0.312512	TRUE	FALSE	FALSE	no
PB4695KP_06790	2.58818	0.00113754	0.875766	0.999959	1.44433	0.219247	TRUE	FALSE	FALSE	yes	CQ	eutM	ko:K04027
PB4695KP_06805	2.00157	0.00167603	0.61033	0.999959	1.40894	0.110625	TRUE	FALSE	FALSE	yes	E	eutJ	ko:K04024
PB4695KP_07005	-2.10742	4.00679e-12	0.403425	0.999959	0.0200083	0.985516	TRUE	FALSE	FALSE	yes	L	yfeC	-
PB4695KP_07230	-2.13824	0.00380872	-0.157734	0.999959	-0.735386	0.562691	TRUE	FALSE	FALSE	yes	-	-	-
PB4695KP_07315	-2.14561	0.000118551	-0.688911	0.999959	-0.555954	0.570585	TRUE	FALSE	FALSE	yes	K	-	-
PB4695KP_07520	-2.74119	0.00169217	-0.165924	0.999959	-0.628737	0.696711	TRUE	FALSE	FALSE	yes	KT	-	ko:K06714
PB4695KP_07525	-2.00295	2.42006e-06	-0.25669	0.999959	-0.778077	0.164638	TRUE	FALSE	FALSE	yes	E	-	ko:K01586
PB4695KP_07765	2.07933	0.00697998	0.100655	0.999959	0.100949	0.959474	TRUE	FALSE	FALSE	yes	S	yadD	-
PB4695KP_07815	2.27327	3.24405e-06	0.0921885	0.999959	0.433982	0.637755	TRUE	FALSE	FALSE	yes	G	glpT	ko:K02445
PB4695KP_07820	2.25999	3.37835e-06	0.230911	0.999959	0.413357	0.656711	TRUE	FALSE	FALSE	yes	C	glpQ	ko:K01126
PB4695KP_07845	2.04061	0.00253391	0.430765	0.999959	1.31548	0.176739	TRUE	FALSE	FALSE	yes	L	gyrA	ko:K02469
PB4695KP_07910	2.31009	9.30855e-07	-0.0166218	0.999959	-0.729283	0.339342	TRUE	FALSE	FALSE	yes	M	eco	ko:K08276
PB4695KP_08165	2.27898	3.45975e-08	0.43983	0.999959	0.591984	0.405411	TRUE	FALSE	FALSE	yes	G	bglB	ko:K01223,ko:K05350
PB4695KP_08180	2.30258	0.0113775	-0.0361341	0.999959	-0.439363	0.80526	TRUE	FALSE	FALSE	yes	S	yohC	-
PB4695KP_08495	-2.04527	1.84739e-05	-0.433378	0.999959	-1.0132	0.0806127	TRUE	FALSE	FALSE	yes	L	-	ko:K07489
PB4695KP_08500	-0.161434	0.682626	-11.8951	5.63662e-20	-13.0635	5.93702e-24	FALSE	TRUE	TRUE	yes	S	-	-
PB4695KP_08505	0.472906	0.160775	-11.5558	7.03264e-19	-11.7625	2.01774e-19	FALSE	TRUE	TRUE	yes	V	-	-
PB4695KP_08510	2.4636	8.04547e-14	-11.6522	7.03264e-19	-11.8589	2.01774e-19	TRUE	TRUE	TRUE	yes	S	-	-
PB4695KP_08515	2.32699	4.33042e-05	-9.34489	7.68599e-11	-9.55159	2.96636e-11	TRUE	TRUE	TRUE	yes	S	-	-
PB4695KP_08520	2.3095	0.00105233	-9.28435	5.53508e-10	-9.49105	2.40417e-10	TRUE	TRUE	TRUE	yes	S	-	-
PB4695KP_08525	2.46467	1.66594e-06	-10.4096	6.06639e-14	-10.6163	2.33144e-14	TRUE	TRUE	TRUE	yes	S	-	-
PB4695KP_08530	1.83343	2.16137e-05	-9.82356	6.21432e-13	-6.0017	7.87728e-20	FALSE	TRUE	TRUE	no
PB4695KP_08535	2.07903	2.35045e-05	-4.61734	6.80675e-17	-3.85923	1.27914e-13	TRUE	TRUE	TRUE	yes	M	-	-
PB4695KP_08540	2.58955	5.83696e-07	-4.86356	2.10055e-15	-6.01406	9.42704e-18	TRUE	TRUE	TRUE	yes	M	gumI	ko:K13658
PB4695KP_08545	3.01323	4.04165e-08	-8.97759	5.53508e-10	-6.69166	1.16759e-15	TRUE	TRUE	TRUE	yes	M	-	-
PB4695KP_08550	2.97926	4.3031e-09	-5.66062	1.19917e-16	-5.1681	9.9819e-17	TRUE	TRUE	TRUE	yes	S	-	-
PB4695KP_08555	3.23583	9.99571e-15	-4.26513	7.03264e-19	-3.30575	6.24563e-13	TRUE	TRUE	TRUE	yes	S	-	-
PB4695KP_08560	3.118	2.37764e-14	-5.03656	5.56234e-26	-4.63685	5.93702e-24	TRUE	TRUE	TRUE	yes	M	wcaJ	ko:K03606
PB4695KP_08570	2.97054	4.91634e-12	-1.2156	0.392431	-0.776784	0.273141	TRUE	FALSE	FALSE	yes	GM	cpsB	ko:K00971,ko:K16011
PB4695KP_08575	2.71292	2.13159e-12	-0.809927	0.999959	-0.810348	0.185261	TRUE	FALSE	FALSE	yes	G	manB	ko:K01840
PB4695KP_08580	3.03298	5.73196e-12	-2.39774	2.92589e-06	-2.10944	8.03535e-05	TRUE	TRUE	TRUE	yes	M	rfbB	ko:K01710
PB4695KP_08585	2.76453	3.39662e-11	-2.38676	6.09346e-07	-1.9127	0.000165075	TRUE	TRUE	FALSE	yes	H	rfbA	ko:K00973
PB4695KP_08590	2.70003	3.60541e-10	-2.23381	8.25489e-06	-2.15992	2.08234e-05	TRUE	TRUE	TRUE	yes	M	rfbD	ko:K00067
PB4695KP_08595	2.70955	2.3103e-10	-1.65365	0.00809059	-1.78344	0.000940386	TRUE	FALSE	FALSE	yes	M	rfbC	ko:K01790
PB4695KP_08600	2.7005	7.42517e-11	-2.26309	1.67444e-06	-1.829	0.000290942	TRUE	TRUE	FALSE	yes	M	ugd	ko:K00012
PB4695KP_08615	3.11566	0.000503922	-3.75628	0.00400624	-2.81532	0.0233236	TRUE	TRUE	TRUE	no
PB4695KP_08920	-2.46493	9.14308e-06	-0.69832	0.999959	-0.739648	0.382199	TRUE	FALSE	FALSE	yes	NU	virB11	ko:K03196
PB4695KP_08940	-2.654	0.00246191	-0.396445	0.999959	-0.644063	0.625537	TRUE	FALSE	FALSE	yes	U	triE	ko:K03201
PB4695KP_09490	2.29711	3.84162e-10	0.396684	0.999959	0.701678	0.234867	TRUE	FALSE	FALSE	yes	G	eda	ko:K01625
PB4695KP_09770	2.44308	0.0301651	-0.0820502	0.999959	0.332007	0.881163	TRUE	FALSE	FALSE	yes	P	-	-
PB4695KP_09795	2.85205	5.96896e-08	-0.161832	0.999959	0.00356286	0.999711	TRUE	FALSE	FALSE	yes	E	dadA	ko:K00285
PB4695KP_09800	2.32199	2.13088e-06	-0.229228	0.999959	0.674085	0.415968	TRUE	FALSE	FALSE	yes	E	dadX	ko:K01775
PB4695KP_09885	-2.61835	0.00223603	-0.501098	0.999959	-1.37612	0.287859	TRUE	FALSE	FALSE	yes	E	livJ	ko:K01999
PB4695KP_09890	-2.80951	0.00169176	-0.57283	0.999959	-1.60165	0.226686	TRUE	FALSE	FALSE	yes	E	livH	ko:K01997
PB4695KP_09895	-2.57028	0.0248542	-0.595508	0.999959	-2.03479	0.214851	TRUE	FALSE	FALSE	yes	U	braE	ko:K01998
PB4695KP_09910	-2.10856	0.0036703	-0.51378	0.999959	-1.31533	0.213144	TRUE	FALSE	FALSE	yes	K	yjiE	ko:K21645
PB4695KP_10055	-2.07067	0.0221591	0.18424	NA	0.222464	0.854283	TRUE	FALSE	FALSE	no
PB4695KP_10120	2.59431	0.00886314	0.792275	0.999959	-0.281263	0.889472	TRUE	FALSE	FALSE	yes	S	ychH	-
PB4695KP_10260	2.48346	0.00140416	1.12163	0.999959	0.791843	0.562691	TRUE	FALSE	FALSE	yes	C	narH	ko:K00371
PB4695KP_10265	2.32463	2.01515e-05	0.838938	0.999959	0.583371	0.557908	TRUE	FALSE	FALSE	yes	C	narJ	ko:K00373
PB4695KP_10420	3.11372	2.0037e-13	-0.0615924	0.999959	0.501153	0.530432	TRUE	FALSE	FALSE	yes	-	-	-
PB4695KP_10445	-3.40832	0.0357722	0.0662073	NA	-0.444696	NA	TRUE	FALSE	FALSE	no
PB4695KP_10515	2.21468	0.000639995	0.32335	0.999959	-0.31047	0.812858	TRUE	FALSE	FALSE	yes	P	-	-
PB4695KP_10625	2.23451	0.000701626	-0.0433028	0.999959	-0.124277	0.937263	TRUE	FALSE	FALSE	yes	C	lldD	ko:K00101
PB4695KP_10845	-4.53096	2.699e-21	0.0835227	0.999959	0.306629	0.765231	TRUE	FALSE	FALSE	yes	ET	glnH	ko:K02030,ko:K10036
PB4695KP_10850	-3.83996	2.61191e-12	-0.089986	0.999959	0.117082	0.92491	TRUE	FALSE	FALSE	yes	E	yecS_2	ko:K02029
PB4695KP_10855	-3.80922	7.61504e-10	-0.350612	0.999959	-0.332997	0.790463	TRUE	FALSE	FALSE	yes	E	artM_2	ko:K02028,ko:K02029,ko:K10004,ko:K10010,ko:K10038
PB4695KP_10860	-2.17561	0.0156888	-0.0140742	0.999959	0.818698	0.572746	TRUE	FALSE	FALSE	yes	S	-	-
PB4695KP_10870	-2.04888	2.04823e-06	-0.0947493	0.999959	0.340246	0.668426	TRUE	FALSE	FALSE	yes	EGP	cmr	ko:K08160
PB4695KP_10995	-2.62045	4.80314e-07	-0.266612	0.999959	-0.124814	0.891582	TRUE	FALSE	FALSE	no
PB4695KP_11020	-2.02851	0.000136842	-0.190199	0.999959	-0.411789	0.627492	TRUE	FALSE	FALSE	yes	L	-	ko:K07489
PB4695KP_11025	-2.67425	0.00243998	-1.1347	0.999959	-1.35066	0.27866	TRUE	FALSE	FALSE	yes	L	-	ko:K07480
PB4695KP_11030	-2.4184	0.022851	-0.702457	0.999959	-2.85594	0.0267517	TRUE	FALSE	TRUE	yes	-	-	-
PB4695KP_11035	-4.35936	9.77883e-06	-0.232605	0.999959	-2.81069	0.0289193	TRUE	FALSE	TRUE	no
PB4695KP_11040	-3.38354	6.29884e-05	-0.689497	0.999959	-2.04296	0.0681905	TRUE	FALSE	FALSE	yes	L	-	ko:K07489
PB4695KP_11045	-2.14098	0.00720139	-0.798061	0.999959	-0.336745	0.811549	TRUE	FALSE	FALSE	yes	L	-	ko:K07480
PB4695KP_11050	-4.56209	0.0050764	-0.397242	NA	0.211253	0.936768	TRUE	FALSE	FALSE	yes	-	-	-
PB4695KP_11080	5.45798	3.71887e-23	0.0564089	0.999959	-0.184744	0.885523	TRUE	FALSE	FALSE	yes	IQ	budC	ko:K03366
PB4695KP_11085	5.37508	2.04083e-24	0.0410628	0.999959	0.414603	0.710646	TRUE	FALSE	FALSE	yes	EH	alsS	ko:K01652
PB4695KP_11090	3.87371	2.35537e-14	-0.313196	0.999959	-0.158021	0.89292	TRUE	FALSE	FALSE	yes	Q	budA	ko:K01575
PB4695KP_11875	2.10171	0.0284006	1.92578	0.999959	2.17054	0.0869409	TRUE	FALSE	FALSE	yes	S	yncE	-
PB4695KP_11920	2.12605	0.00146158	0.245404	NA	1.35479	0.150262	TRUE	FALSE	FALSE	yes	K	-	ko:K03829
PB4695KP_11955	-2.2215	3.8813e-06	-0.0959058	0.999959	0.17047	0.835316	TRUE	FALSE	FALSE	yes	-	-	-
PB4695KP_12240	-3.00559	5.86185e-06	-0.223392	0.999959	-0.524208	0.668969	TRUE	FALSE	FALSE	yes	-	-	-
PB4695KP_12315	-2.34315	4.62081e-05	-0.652016	0.999959	-0.762646	0.422987	TRUE	FALSE	FALSE	yes	K	-	-
PB4695KP_12400	2.14336	0.000724118	0.0973727	0.999959	1.69457	0.0423356	TRUE	FALSE	FALSE	yes	E	ddc	ko:K13745
PB4695KP_12465	-2.69267	1.96884e-05	-0.778469	0.999959	-1.03718	0.272574	TRUE	FALSE	FALSE	yes	K	yncC	-
PB4695KP_12650	-2.05321	7.23217e-06	-0.367364	0.999959	-0.0323496	0.97911	TRUE	FALSE	FALSE	yes	EG	Z012_01315	-
PB4695KP_12740	-2.35934	1.00722e-11	-0.655259	0.999959	0.25262	0.715319	TRUE	FALSE	FALSE	yes	G	pgtP	ko:K11382
PB4695KP_12800	-2.25005	0.00289272	-0.665619	0.999959	0.540231	0.625071	TRUE	FALSE	FALSE	yes	L	-	-
PB4695KP_12880	2.23998	2.80553e-05	-0.189158	0.999959	0.583805	0.54158	TRUE	FALSE	FALSE	yes	IQ	-	ko:K01897
PB4695KP_12940	-3.57214	3.60541e-10	-0.00758165	0.999959	-0.455281	0.679887	TRUE	FALSE	FALSE	yes	K	-	ko:K03482
PB4695KP_12955	2.66478	9.30855e-07	0.760499	0.999959	2.09988	0.00110485	TRUE	FALSE	TRUE	yes	U	csbC	ko:K02100,ko:K05548,ko:K08137
PB4695KP_12960	3.07829	3.81075e-08	0.634431	0.999959	1.62059	0.0365573	TRUE	FALSE	FALSE	yes	G	fruB_2	-
PB4695KP_12965	-3.54703	0.000179077	-0.277133	0.999959	-0.622797	0.712927	TRUE	FALSE	FALSE	yes	-	-	-
PB4695KP_12985	3.6643	5.22735e-08	0.439887	0.999959	1.35294	0.193959	TRUE	FALSE	FALSE	yes	-	-	-
PB4695KP_13285	2.03504	0.00205924	-0.0693881	0.999959	0.865531	0.418968	TRUE	FALSE	FALSE	yes	S	marB	ko:K13630
PB4695KP_13330	3.7443	2.45595e-13	0.567004	0.999959	1.32265	0.0838434	TRUE	FALSE	FALSE	yes	E	yxjG	ko:K00549
PB4695KP_13335	1.64574	0.00190065	0.622518	0.999959	2.04409	0.000272891	FALSE	FALSE	TRUE	yes	P	-	-
PB4695KP_13435	2.37769	0.0396143	0.69334	0.999959	1.5599	0.37497	TRUE	FALSE	FALSE	yes	O	ibp	ko:K04080
PB4695KP_13450	3.25327	0.0396143	-0.0954573	NA	2.73606	NA	TRUE	FALSE	FALSE	no
PB4695KP_13520	2.03601	0.0167477	0.291612	0.999959	0.42855	0.795821	TRUE	FALSE	FALSE	yes	S	ynfD	-
PB4695KP_13595	1.23898	0.0938582	0.264572	0.999959	2.12761	0.0124382	FALSE	FALSE	TRUE	yes	U	mdtI	ko:K11742
PB4695KP_13600	1.90751	0.0585667	0.0821256	0.999959	3.13998	0.00717909	FALSE	FALSE	TRUE	yes	U	mdtJ	ko:K11743
PB4695KP_13695	-2.04549	0.00530176	-0.226501	0.999959	0.0332066	0.988311	TRUE	FALSE	FALSE	yes	P	ygjE	ko:K11106
PB4695KP_13865	1.24595	0.0167477	0.192868	0.999959	2.2011	6.28553e-05	FALSE	FALSE	TRUE	yes	S	ydgA	-
PB4695KP_13945	2.31615	0.0118653	1.4067	0.999959	1.08429	0.476504	TRUE	FALSE	FALSE	yes	E	cycA	ko:K03293,ko:K11737
PB4695KP_13950	2.90352	0.00728413	1.49383	0.999959	1.34425	0.449386	TRUE	FALSE	FALSE	yes	E	astE	ko:K05526
PB4695KP_13955	2.84316	0.0063664	1.38609	0.999959	1.22533	0.483332	TRUE	FALSE	FALSE	yes	E	astB	ko:K01484
PB4695KP_13960	2.91025	0.0096951	1.07904	0.999959	0.937152	0.641732	TRUE	FALSE	FALSE	yes	C	astD	ko:K06447
PB4695KP_13965	2.81732	0.00288088	0.749069	0.999959	0.685242	0.696291	TRUE	FALSE	FALSE	yes	E	astA	ko:K00673
PB4695KP_13970	2.81336	0.000392701	0.42047	0.999959	0.0777095	0.973141	TRUE	FALSE	FALSE	yes	E	argD	ko:K00821,ko:K00840
PB4695KP_14050	-2.55026	0.00562675	-1.55565	0.999959	-1.6014	0.235086	TRUE	FALSE	FALSE	yes	Q	paaI	ko:K02614
PB4695KP_14055	-2.57197	0.00363014	-1.57599	0.999959	-1.80918	0.149005	TRUE	FALSE	FALSE	yes	C	paaH	ko:K00074
PB4695KP_14060	-2.82091	0.00246191	-1.27001	0.999959	-1.92008	0.14581	TRUE	FALSE	FALSE	yes	I	paaG	ko:K15866
PB4695KP_14065	-3.25182	0.0010105	-1.24732	0.999959	-1.93904	0.173975	TRUE	FALSE	FALSE	yes	I	paaF	ko:K01692
PB4695KP_14070	-3.36816	0.000375896	-1.18161	0.999959	-1.93627	0.156847	TRUE	FALSE	FALSE	yes	C	paaE	ko:K02613
PB4695KP_14075	-3.41845	0.000219015	-0.972391	0.999959	-1.93257	0.147746	TRUE	FALSE	FALSE	yes	S	paaD	ko:K02612
PB4695KP_14080	-3.44818	0.000140176	-0.985884	0.999959	-1.8747	0.153597	TRUE	FALSE	FALSE	yes	S	paaC	ko:K02611
PB4695KP_14085	-3.07437	0.000384927	-0.744038	0.999959	-1.61121	0.208405	TRUE	FALSE	FALSE	yes	Q	paaB	ko:K02610
PB4695KP_14090	-3.43439	6.48003e-05	-0.618398	0.999959	-1.59302	0.221639	TRUE	FALSE	FALSE	yes	S	paaA	ko:K02609
PB4695KP_14095	-2.99352	0.000141029	-0.657062	0.999959	-1.40473	0.236967	TRUE	FALSE	FALSE	yes	CI	paaN	ko:K02618
PB4695KP_14135	-2.85053	0.000186527	-0.480666	0.999959	0.316214	0.835993	TRUE	FALSE	FALSE	yes	K	yvbU	-
PB4695KP_14305	-2.08658	0.0210573	0.0150576	NA	0.513342	0.661817	TRUE	FALSE	FALSE	yes	P	metQ_2	ko:K02073
PB4695KP_14525	-2.57114	0.000138407	-0.770255	0.999959	-0.399712	0.762944	TRUE	FALSE	FALSE	yes	K	-	-
PB4695KP_14645	-2.02421	0.0096951	-0.279036	0.999959	0.00183731	0.99986	TRUE	FALSE	FALSE	yes	P	sapB	ko:K19227
PB4695KP_14735	0.814749	0.284197	0.401452	0.999959	2.05071	0.00913875	FALSE	FALSE	TRUE	yes	N	-	-
PB4695KP_14740	1.64071	0.0646701	-1.45247	NA	2.53317	0.00714594	FALSE	FALSE	TRUE	yes	S	-	-
PB4695KP_14820	1.46691	0.173105	-0.0647753	NA	2.48392	0.0423356	FALSE	FALSE	TRUE	yes	S	-	-
PB4695KP_14870	-0.31862	0.622142	0.00264818	0.999959	2.08602	0.000174959	FALSE	FALSE	TRUE	yes	S	dinI	ko:K12149
PB4695KP_15135	-2.24539	3.7545e-07	-0.46661	0.999959	-0.465679	0.565748	TRUE	FALSE	FALSE	yes	K	-	ko:K03566
PB4695KP_15155	0.618121	0.62418	2.11194	0.999959	2.74957	0.0343778	FALSE	FALSE	TRUE	yes	EH	trpE	ko:K01657,ko:K13503
PB4695KP_15555	1.00502	0.0624039	0.255903	0.999959	3.35491	2.09141e-12	FALSE	FALSE	TRUE	yes	S	msgA	-
PB4695KP_15670	-2.7564	0.000582922	-0.0210102	0.999959	0.316182	0.784128	TRUE	FALSE	FALSE	no
PB4695KP_15675	-3.7397	0.000578901	0.13008	NA	0.662856	0.405791	TRUE	FALSE	FALSE	yes	-	-	-
PB4695KP_15705	-2.08949	0.0470111	-0.283168	0.999959	-0.44991	0.823148	TRUE	FALSE	FALSE	yes	S	yciF	-
PB4695KP_15715	-2.95074	4.21659e-12	0.786682	0.999959	-0.255643	0.761949	TRUE	FALSE	FALSE	yes	L	-	ko:K07489
PB4695KP_15775	1.60354	0.0827526	0.580082	0.999959	2.44368	0.0293742	FALSE	FALSE	TRUE	yes	F	purB	ko:K01756
PB4695KP_16040	2.00167	0.00291304	0.648385	0.999959	1.62863	0.0712987	TRUE	FALSE	FALSE	yes	J	rpmF	ko:K02911
PB4695KP_16755	2.04207	0.000261398	0.373927	0.999959	1.25164	0.115721	TRUE	FALSE	FALSE	yes	J	rpsA	ko:K02945
PB4695KP_16810	0.264188	0.836276	1.37836	0.999959	2.35424	0.0411442	FALSE	FALSE	TRUE	yes	C	dmsB	ko:K07307
PB4695KP_16990	-3.34038	2.03878e-07	0.267354	0.999959	0.302506	0.825445	TRUE	FALSE	FALSE	yes	ET	artJ	ko:K09996,ko:K09997,ko:K10014
PB4695KP_17305	2.45668	1.45018e-12	-0.0461798	0.999959	-0.26025	0.713732	TRUE	FALSE	FALSE	yes	S	ybiJ	ko:K12151
PB4695KP_17320	2.29054	0.000514769	0.642391	0.999959	2.01579	0.0150547	TRUE	FALSE	TRUE	yes	F	rhlE	ko:K11927
PB4695KP_17560	-3.35626	6.34898e-07	0.00760281	0.999959	-0.148358	0.924737	TRUE	FALSE	FALSE	yes	-	-	-
PB4695KP_17565	-2.95894	2.5171e-05	-0.341327	0.999959	-0.42646	0.761335	TRUE	FALSE	FALSE	yes	K	-	-
PB4695KP_17760	2.31042	0.00222283	1.03201	0.999959	1.64115	0.118394	TRUE	FALSE	FALSE	yes	S	ybgT	ko:K00424
PB4695KP_17775	2.25434	0.0124377	0.685152	0.999959	1.87356	0.13554	TRUE	FALSE	FALSE	yes	C	sucD	ko:K01902
PB4695KP_17785	2.10404	0.00348507	0.54512	0.999959	1.70543	0.0806127	TRUE	FALSE	FALSE	yes	C	sucB	ko:K00658
PB4695KP_18090	2.30313	0.0184704	0.115028	0.999959	-0.480376	0.802035	TRUE	FALSE	FALSE	yes	J	ybeL	-
PB4695KP_18255	3.32306	4.39804e-13	-0.335143	0.999959	0.16188	0.876286	TRUE	FALSE	FALSE	yes	E	mtnC	ko:K09880
PB4695KP_18260	2.49709	6.16905e-15	-0.032859	0.999959	0.259567	0.694681	TRUE	FALSE	FALSE	yes	S	mtnD	ko:K08967
PB4695KP_18280	2.45393	0.00386701	1.16347	NA	0.948945	0.518781	TRUE	FALSE	FALSE	yes	G	alsC_1	ko:K10440
PB4695KP_18345	2.13482	9.85984e-07	-0.0642134	0.999959	-0.0968751	0.924595	TRUE	FALSE	FALSE	yes	E	mtnA	ko:K08963
PB4695KP_18350	2.04979	0.016283	-0.515816	0.999959	-0.675272	0.66093	TRUE	FALSE	FALSE	yes	F	mtnK	ko:K00899
PB4695KP_18415	2.17721	0.0261369	2.05486	0.999959	1.66891	0.23611	TRUE	FALSE	FALSE	yes	IQ	entA	ko:K00216
PB4695KP_18420	2.69861	0.0190107	2.44399	0.999959	2.24127	0.16519	TRUE	FALSE	FALSE	yes	Q	entB	ko:K01252
PB4695KP_18425	2.25348	0.0223735	1.74556	0.999959	2.03754	0.13453	TRUE	FALSE	FALSE	yes	Q	entE	ko:K02363,ko:K12238
PB4695KP_18450	2.3135	0.00114508	0.66506	0.999959	0.934391	0.42103	TRUE	FALSE	FALSE	yes	P	fepG	ko:K02015
PB4695KP_18455	2.71266	0.00791864	1.7856	0.999959	2.12213	0.138147	TRUE	FALSE	FALSE	yes	HP	fepC	ko:K02013
PB4695KP_18460	2.67801	0.00981598	2.11785	0.999959	1.68736	0.272422	TRUE	FALSE	FALSE	yes	Q	entF	ko:K02364
PB4695KP_18465	2.41786	0.0296989	1.85144	0.999959	2.00336	0.201314	TRUE	FALSE	FALSE	yes	P	ybdZ	ko:K05375,ko:K07214
PB4695KP_18485	-3.34997	0.000483583	-1.39847	0.999959	-0.700947	0.692908	TRUE	FALSE	FALSE	yes	G	rbsB_1	ko:K17202
PB4695KP_18490	-2.23625	0.016342	-0.803049	0.999959	-0.420955	0.80526	TRUE	FALSE	FALSE	yes	S	-	-
PB4695KP_18495	-2.06643	0.00212363	-0.797482	0.999959	-0.398155	0.743397	TRUE	FALSE	FALSE	yes	G	rbsA_1	ko:K10441,ko:K17204
PB4695KP_18515	-5.88767	6.0747e-08	-1.81702	0.999959	-0.809218	0.700348	TRUE	FALSE	FALSE	yes	G	tktB	ko:K00615
PB4695KP_18520	-3.36202	1.44097e-05	-1.13234	0.999959	-0.348421	0.829215	TRUE	FALSE	FALSE	yes	G	-	ko:K00615
PB4695KP_18555	2.51488	5.06791e-06	0.32623	0.999959	1.64789	0.0248345	TRUE	FALSE	FALSE	yes	M	betT	ko:K02168
PB4695KP_18560	4.28161	2.21578e-05	1.08233	0.999959	2.41495	0.0893993	TRUE	FALSE	FALSE	yes	K	betI	ko:K02167
PB4695KP_18565	4.38571	3.05795e-05	1.24712	0.999959	2.7909	0.0514793	TRUE	FALSE	FALSE	yes	C	betB	ko:K00130
PB4695KP_18570	3.54849	1.20838e-05	1.0221	0.999959	2.06401	0.0676109	TRUE	FALSE	FALSE	yes	E	betA	ko:K00108
PB4695KP_18590	2.17132	0.000539215	0.303079	0.999959	1.19418	0.192651	TRUE	FALSE	FALSE	yes	P	yddQ	ko:K02034
PB4695KP_18595	2.16183	0.00102757	0.43486	0.999959	1.1978	0.218658	TRUE	FALSE	FALSE	yes	EP	gsiA_3	ko:K02031
PB4695KP_18845	3.96139	4.62895e-21	0.185144	0.999959	0.30848	0.735033	TRUE	FALSE	FALSE	yes	E	ordL	ko:K09471
PB4695KP_18850	6.41323	1.02444e-24	-0.244677	0.999959	0.286586	0.842649	TRUE	FALSE	FALSE	yes	S	-	ko:K06995
PB4695KP_18875	-2.06496	0.0143945	-0.892967	0.999959	-1.72841	0.139847	TRUE	FALSE	FALSE	yes	BQ	hdaH	-
PB4695KP_18880	-2.18914	0.00196479	-0.770694	0.999959	-1.58508	0.1016	TRUE	FALSE	FALSE	yes	EGP	-	-
PB4695KP_18900	2.77115	1.50878e-09	0.0923209	0.999959	0.803504	0.291595	TRUE	FALSE	FALSE	yes	S	-	-
PB4695KP_18995	2.81117	2.61191e-12	0.195931	0.999959	-0.0422065	0.973448	TRUE	FALSE	FALSE	yes	G	rbsC1	ko:K17214
PB4695KP_19000	3.00956	8.5459e-17	0.376456	0.999959	0.114631	0.889669	TRUE	FALSE	FALSE	yes	P	mglA_1	ko:K02056,ko:K10441,ko:K10542,ko:K10545,ko:K10562,ko:K17204,ko:K17215
PB4695KP_19005	3.09788	1.43053e-21	0.506444	0.999959	0.427791	0.489205	TRUE	FALSE	FALSE	yes	G	mocB	ko:K17213
PB4695KP_19040	2.09527	9.37559e-06	0.168432	0.999959	0.610117	0.453005	TRUE	FALSE	FALSE	yes	J	lysS	ko:K04567
PB4695KP_19045	2.79017	0.000486019	0.367859	0.999959	0.42597	0.792944	TRUE	FALSE	FALSE	yes	U	yjdL	ko:K03305
PB4695KP_19050	4.05416	5.41418e-07	0.101275	0.999959	-0.0296685	0.991591	TRUE	FALSE	FALSE	yes	E	cadA	ko:K01582,ko:K01584
PB4695KP_19055	2.17808	0.00255572	-0.193664	0.999959	-0.2471	0.867611	TRUE	FALSE	FALSE	yes	E	cadB	ko:K03294,ko:K03757
PB4695KP_19075	-2.01719	9.85984e-07	0.00703814	0.999959	-0.626498	0.346129	TRUE	FALSE	FALSE	yes	S	-	-
PB4695KP_19080	-2.17611	5.52541e-09	-0.121815	0.999959	-0.428382	0.506202	TRUE	FALSE	FALSE	yes	NU	-	-
PB4695KP_19120	-3.65254	0.000398674	-0.521219	0.999959	-1.53835	0.339342	TRUE	FALSE	FALSE	yes	S	hiuH	ko:K07127
PB4695KP_19220	-2.28943	0.00446748	-0.586254	0.999959	-1.2614	0.299886	TRUE	FALSE	FALSE	yes	P	copA	ko:K17686
PB4695KP_19360	-2.97242	2.39462e-05	-0.344611	0.999959	-1.38762	0.179075	TRUE	FALSE	FALSE	yes	J	-	-
PB4695KP_19410	2.03619	0.0100318	0.542895	0.999959	0.0926911	0.964038	TRUE	FALSE	FALSE	yes	G	cycB	ko:K10108,ko:K15770
PB4695KP_19595	2.05755	0.0372206	0.988474	0.999959	1.51812	0.293045	TRUE	FALSE	FALSE	yes	C	cyoC	ko:K02299
PB4695KP_19600	2.48702	0.00992446	0.927017	0.999959	1.6005	0.258489	TRUE	FALSE	FALSE	yes	C	cyoD	ko:K02300
PB4695KP_19605	2.27466	0.010499	0.937648	0.999959	1.33338	0.323219	TRUE	FALSE	FALSE	yes	O	cyoE	ko:K02257
PB4695KP_19755	2.05854	0.000304974	0.388279	0.999959	1.03908	0.224122	TRUE	FALSE	FALSE	yes	U	secF	ko:K03074
PB4695KP_19825	-2.10359	0.00253391	-0.490255	0.999959	-0.567617	0.619792	TRUE	FALSE	FALSE	yes	Q	-	-
PB4695KP_20215	-2.76072	0.00252215	-0.767517	0.999959	-0.691523	0.654036	TRUE	FALSE	FALSE	yes	NU	mrfF	-
PB4695KP_20335	-2.22599	1.77244e-05	-0.054688	0.999959	0.259765	0.804518	TRUE	FALSE	FALSE	yes	S	yjhX	ko:K09982
PB4695KP_20340	-4.67576	5.40702e-15	-0.21359	0.999959	-1.68504	0.0505758	TRUE	FALSE	FALSE	yes	C	csiD	ko:K15737
PB4695KP_20345	-2.03	0.000155788	-0.107098	0.999959	-1.34404	0.0676109	TRUE	FALSE	FALSE	yes	S	lhgO	ko:K15736
PB4695KP_20350	-2.12201	3.02266e-05	-0.0757094	0.999959	-0.867497	0.269978	TRUE	FALSE	FALSE	yes	C	gabD	ko:K00135
PB4695KP_20355	-2.10391	6.52259e-05	-0.129733	0.999959	-0.783058	0.351955	TRUE	FALSE	FALSE	yes	E	gabT	ko:K00823,ko:K07250,ko:K14268
PB4695KP_20360	-2.04896	0.000202726	-0.000519002	0.999959	-0.922952	0.270597	TRUE	FALSE	FALSE	yes	E	gabP	ko:K11735
PB4695KP_20570	2.25334	2.42894e-05	-0.127093	0.999959	0.176444	0.877033	TRUE	FALSE	FALSE	yes	P	metN	ko:K02071
PB4695KP_20575	2.23285	0.000555036	0.393297	0.999959	0.668682	0.559636	TRUE	FALSE	FALSE	yes	P	metI	ko:K02072
PB4695KP_20865	2.37268	0.00180289	0.212927	NA	-0.0156203	0.996242	TRUE	FALSE	FALSE	yes	NU	-	ko:K02457
PB4695KP_20890	4.22902	1.05857e-05	2.77279	NA	1.52505	0.344169	TRUE	FALSE	FALSE	yes	U	epsM	ko:K02462
PB4695KP_21020	3.00016	0.000133405	0.150326	0.999959	-0.326176	0.841809	TRUE	FALSE	FALSE	yes	S	yacL	ko:K09910
PB4695KP_21050	2.86364	6.96427e-12	0.236251	0.999959	0.546804	0.475388	TRUE	FALSE	FALSE	yes	C	aceF	ko:K00627
PB4695KP_21150	2.88333	1.4467e-05	0.583174	0.999959	1.74688	0.0545926	TRUE	FALSE	FALSE	yes	U	secA	ko:K03070
PB4695KP_21315	-2.67432	0.00696996	-0.934911	0.999959	-0.833869	0.627799	TRUE	FALSE	FALSE	yes	G	-	ko:K03535,ko:K08194
PB4695KP_21330	3.54435	1.88781e-05	0.873993	0.999959	1.36538	0.292867	TRUE	FALSE	FALSE	yes	S	-	-
PB4695KP_21400	2.96955	8.25144e-16	0.0115211	0.999959	-0.476112	0.50193	TRUE	FALSE	FALSE	yes	U	-	-
PB4695KP_21475	-4.37217	1.80944e-09	-0.145431	0.999959	-0.478678	0.745866	TRUE	FALSE	FALSE	yes	F	carA	ko:K01956
PB4695KP_21520	2.15568	0.00664853	1.48326	0.999959	0.315456	0.846739	TRUE	FALSE	FALSE	yes	CI	oadA	ko:K01571
PB4695KP_21595	-2.82167	0.0172041	-0.686538	0.999959	-0.901974	0.671566	TRUE	FALSE	FALSE	yes	P	nhaA	ko:K03313
PB4695KP_21615	-3.2468	0.000688494	-0.702377	0.999959	-0.635136	0.712017	TRUE	FALSE	FALSE	yes	S	yaaI	-
PB4695KP_21930	2.00805	5.48642e-05	0.171205	0.999959	0.351768	0.718004	TRUE	FALSE	FALSE	yes	M	-	ko:K19510
PB4695KP_21935	2.34389	0.000513261	0.529514	0.999959	0.734666	0.533327	TRUE	FALSE	FALSE	yes	M	-	ko:K19504
PB4695KP_21940	2.77854	0.000534129	0.599868	0.999959	0.213231	0.898641	TRUE	FALSE	FALSE	yes	G	-	ko:K19509
PB4695KP_21945	2.60851	0.0011561	-0.548641	0.999959	-0.658908	0.664351	TRUE	FALSE	FALSE	yes	G	agaC	ko:K02795,ko:K19508
PB4695KP_21950	3.54657	1.18637e-05	-0.487207	0.999959	0.0778257	0.976773	TRUE	FALSE	FALSE	yes	G	-	ko:K02794,ko:K19507
PB4695KP_22115	-3.07707	4.42677e-05	-0.484762	0.999959	-1.31658	0.185261	TRUE	FALSE	FALSE	no
PB4695KP_22125	3.37597	0.000359568	1.19584	0.999959	1.41134	0.342767	TRUE	FALSE	FALSE	yes	T	cstA	ko:K06200
PB4695KP_22210	-2.9371	2.58874e-05	0.12392	0.999959	-1.24555	0.234867	TRUE	FALSE	FALSE	yes	S	-	-
PB4695KP_22485	-2.0884	0.00173987	-0.238809	0.999959	-0.801266	0.456125	TRUE	FALSE	FALSE	yes	L	-	ko:K07497
PB4695KP_22525	-3.64248	0.00143945	-0.945465	0.999959	-0.157881	0.952313	TRUE	FALSE	FALSE	yes	-	-	-
PB4695KP_22530	-7.26418	1.41956e-10	-0.132647	0.999959	-0.939537	0.648443	TRUE	FALSE	FALSE	yes	S	-	-
PB4695KP_22535	-5.66103	3.7863e-08	0.259912	0.999959	-0.695515	0.727847	TRUE	FALSE	FALSE	no
PB4695KP_22595	4.51894	4.40537e-18	0.651751	0.999959	0.396956	0.719498	TRUE	FALSE	FALSE	yes	P	-	ko:K01673
PB4695KP_22600	4.27848	9.70549e-16	0.691492	0.999959	0.172199	0.88902	TRUE	FALSE	FALSE	yes	P	ychM	ko:K01673
PB4695KP_22635	4.39122	5.25697e-17	0.877075	0.999959	0.764206	0.417926	TRUE	FALSE	FALSE	yes	G	iolE	ko:K03335
PB4695KP_22640	3.72419	2.00306e-15	0.793646	0.999959	0.658931	0.438299	TRUE	FALSE	FALSE	yes	G	iolH	ko:K06605
PB4695KP_22645	3.34001	9.99571e-15	0.685143	0.999959	0.441466	0.60165	TRUE	FALSE	FALSE	yes	S	iolG	ko:K00010
PB4695KP_22650	3.18896	5.12841e-09	0.698699	0.999959	0.627275	0.534023	TRUE	FALSE	FALSE	yes	E	iolD	ko:K03336
PB4695KP_22655	3.69708	5.83578e-11	1.00887	0.999959	1.02768	0.260643	TRUE	FALSE	FALSE	yes	G	iolC	ko:K03338
PB4695KP_22670	2.6413	2.24507e-07	0.740474	0.999959	0.718717	0.408432	TRUE	FALSE	FALSE	yes	G	iolB	ko:K03337
PB4695KP_22675	2.58084	4.61192e-06	0.711956	0.999959	0.94069	0.287994	TRUE	FALSE	FALSE	yes	C	mmsA	ko:K00140
PB4695KP_22735	-4.86929	3.19355e-25	0.230427	0.999959	-0.0498084	0.973141	TRUE	FALSE	FALSE	yes	E	argI	ko:K00611,ko:K09065
PB4695KP_22740	-2.43754	1.1346e-05	0.338309	0.999959	-0.0748619	0.958019	TRUE	FALSE	FALSE	yes	G	tabA	ko:K19334
PB4695KP_22760	-2.23974	4.73851e-05	-0.493873	0.999959	-0.82433	0.348729	TRUE	FALSE	FALSE	yes	P	mgtA	ko:K01531,ko:K12955
PB4695KP_22860	2.11355	7.40509e-10	0.00546582	0.999959	-0.610823	0.300298	TRUE	FALSE	FALSE	yes	S	-	-
PB4695KP_22865	3.42133	6.70845e-25	0.00473913	0.999959	-0.125867	0.873575	TRUE	FALSE	FALSE	yes	S	-	-
PB4695KP_22870	2.74416	6.96427e-12	-0.0161897	0.999959	0.409401	0.605279	TRUE	FALSE	FALSE	yes	S	-	-
PB4695KP_22940	-2.73781	0.000867138	-0.721808	NA	-1.02017	0.252093	TRUE	FALSE	FALSE	no
PB4695KP_23040	2.32363	0.00419617	1.12987	0.999959	1.63098	0.157454	TRUE	FALSE	FALSE	yes	J	rplI	ko:K02939
PB4695KP_23045	2.62583	0.00613508	1.06254	0.999959	1.71981	0.219247	TRUE	FALSE	FALSE	yes	J	rpsR	ko:K02963
PB4695KP_23050	2.82914	0.00575527	1.27636	0.999959	1.95318	0.183241	TRUE	FALSE	FALSE	yes	L	priB	ko:K02686
PB4695KP_23055	2.70714	0.0124377	1.19901	0.999959	1.79699	0.25762	TRUE	FALSE	FALSE	yes	J	rpsF	ko:K02990
PB4695KP_23335	-3.74934	0.000660492	-0.219058	NA	-0.433891	0.776083	TRUE	FALSE	FALSE	yes	M	-	ko:K13408
PB4695KP_23590	-1.34005	0.119451	-0.725628	0.999959	-2.30294	0.0244976	FALSE	FALSE	TRUE	yes	U	-	ko:K10440
PB4695KP_23595	-0.760018	0.432103	-0.797934	0.999959	-2.2539	0.0339919	FALSE	FALSE	TRUE	yes	G	-	ko:K10439
PB4695KP_23650	-2.0114	0.00621597	-0.418525	0.999959	-1.47413	0.153597	TRUE	FALSE	FALSE	yes	NU	sthE	-
PB4695KP_23655	-2.68179	0.000692477	-0.598174	NA	-0.401725	0.714828	TRUE	FALSE	FALSE	yes	NU	-	-
PB4695KP_23840	-1.22283	0.0755595	-0.943207	0.999959	-2.02947	0.0114619	FALSE	FALSE	TRUE	yes	S	pspG	-
PB4695KP_23935	-2.26887	0.0409381	-1.23061	NA	-0.366323	NA	TRUE	FALSE	FALSE	yes	E	ygaZ	-
PB4695KP_24040	-3.55816	0.0410686	-0.43855	0.999959	-0.63234	0.854305	TRUE	FALSE	FALSE	yes	F	aceK	ko:K00906
PB4695KP_24045	-3.82012	0.00373121	-0.327271	0.999959	-0.802149	0.749488	TRUE	FALSE	FALSE	yes	C	aceA	ko:K01637
PB4695KP_24050	-3.87431	0.000356887	-0.277163	0.999959	-0.865503	0.668709	TRUE	FALSE	FALSE	yes	C	aceB	ko:K01638
PB4695KP_24230	1.96933	0.0153678	0.755861	0.999959	2.11006	0.0430403	FALSE	FALSE	TRUE	yes	J	rplA	ko:K02863
PB4695KP_24425	2.89637	0.0001397	-0.461178	0.999959	-0.0982037	0.962316	TRUE	FALSE	FALSE	yes	K	metR	ko:K03576
PB4695KP_24695	2.1777	0.00370432	1.0552	0.999959	1.06698	0.36414	TRUE	FALSE	FALSE	yes	EH	ilvC	ko:K00053
PB4695KP_24825	-2.43537	2.6429e-05	0.0649228	0.999959	-0.590661	0.572746	TRUE	FALSE	FALSE	yes	E	argH	ko:K01755,ko:K14681
PB4695KP_24830	-3.71939	4.70794e-20	0.134633	0.999959	-0.352553	0.666178	TRUE	FALSE	FALSE	yes	E	argB	ko:K00930,ko:K22478
PB4695KP_24835	-4.43539	1.6798e-32	0.126479	0.999959	-0.174272	0.835536	TRUE	FALSE	FALSE	yes	E	argC	ko:K00145
PB4695KP_24875	3.2237	9.99571e-15	-0.0985105	0.999959	0.383404	0.647493	TRUE	FALSE	FALSE	yes	E	metF	ko:K00297
PB4695KP_25055	2.53691	6.26172e-24	0.458761	0.999959	0.714624	0.0597302	TRUE	FALSE	FALSE	yes	G	rafA	ko:K07407
PB4695KP_25135	2.09449	0.000327503	-0.0216165	0.999959	0.0226514	0.990387	TRUE	FALSE	FALSE	yes	C	fdoI	ko:K00127,ko:K08350
PB4695KP_25410	2.2776	0.0116259	0.989348	0.999959	1.40048	0.299091	TRUE	FALSE	FALSE	yes	C	atpC	ko:K02114
PB4695KP_25450	-2.18473	2.13594e-05	-0.0982176	0.999959	-0.430306	0.590987	TRUE	FALSE	FALSE	yes	M	bglH	ko:K10124
PB4695KP_25575	-3.71192	4.02321e-10	-0.397432	0.999959	-1.01914	0.293045	TRUE	FALSE	FALSE	yes	D	parA	-
PB4695KP_25580	-2.49475	0.00010076	-0.519463	0.999959	-0.85478	0.42103	TRUE	FALSE	FALSE	yes	K	-	ko:K03497
PB4695KP_25615	-2.94833	0.013625	-1.63924	0.999959	-1.00794	0.631306	TRUE	FALSE	FALSE	yes	L	-	-
PB4695KP_25850	-2.05743	0.0382617	-1.38845	0.999959	-0.394076	0.837521	TRUE	FALSE	FALSE	no
PB4695KP_25855	-2.2857	0.00545076	-0.688589	0.999959	-0.717807	0.618341	TRUE	FALSE	FALSE	yes	S	-	-
PB4695KP_25860	-2.32023	0.00244512	-0.672136	0.999959	-1.07548	0.370554	TRUE	FALSE	FALSE	yes	S	-	-
PB4695KP_25920	2.43931	0.0183301	0.792465	NA	0.287253	NA	TRUE	FALSE	FALSE	no
PB4695KP_26025	-2.27275	0.016627	-0.573251	NA	-0.25028	0.878154	TRUE	FALSE	FALSE	yes	-	-	-
PB4695KP_26045	-2.03453	0.00278044	-0.881364	0.999959	-0.652507	0.531502	TRUE	FALSE	FALSE	yes	L	-	ko:K07480
PB4695KP_26070	-3.49947	1.4467e-05	-0.613553	0.999959	-1.97483	0.0626864	TRUE	FALSE	FALSE	yes	L	-	ko:K07489
PB4695KP_26075	-4.29983	1.45229e-05	-0.212229	0.999959	-2.63291	0.0457545	TRUE	FALSE	TRUE	no
PB4695KP_26080	-2.78491	0.00637619	-0.719788	0.999959	-2.61488	0.0339427	TRUE	FALSE	TRUE	yes	-	-	-
PB4695KP_26085	-2.28542	0.0103027	-1.34146	0.999959	-1.25611	0.332583	TRUE	FALSE	FALSE	yes	L	-	ko:K07480
PB4695KP_26090	-2.192	0.000120232	-0.295723	0.999959	-0.663188	0.449546	TRUE	FALSE	FALSE	yes	L	-	ko:K07489
PB4695KP_26140	-2.6396	0.00117605	-0.132514	0.999959	-1.22293	0.327123	TRUE	FALSE	FALSE	no
PB4695KP_26150	-2.22794	1.51057e-10	-0.0145135	0.999959	-0.608244	0.272422	TRUE	FALSE	FALSE	yes	-	-	-
PB4695KP_26195	-1.87958	0.000304974	2.88552	5.35712e-13	-0.267646	0.754231	FALSE	TRUE	FALSE	yes	L	-	ko:K07489
PB4695KP_26220	-3.14359	4.56338e-05	-0.175502	0.999959	-1.52238	0.183241	TRUE	FALSE	FALSE	yes	K	-	ko:K03497
PB4695KP_26225	-5.06166	2.35537e-14	-0.0348222	0.999959	-1.90177	0.046219	TRUE	FALSE	FALSE	yes	D	-	-
PB4695KP_26265	3.02007	1.06901e-12	-0.249809	0.999959	0.837203	0.226686	TRUE	FALSE	FALSE	yes	-	-	-
PB4695KP_26270	2.38622	8.72815e-06	-0.449448	0.999959	0.728168	0.424975	TRUE	FALSE	FALSE	yes	S	-	ko:K12067
PB4695KP_26375	-2.04143	1.21216e-06	-0.431246	0.999959	-0.583797	0.408944	TRUE	FALSE	FALSE	yes	L	ydcM	ko:K07496
PB4695KP_26385	-2.39645	0.000890914	-1.1449	0.999959	-1.49734	0.145695	TRUE	FALSE	FALSE	yes	DJ	stbE	ko:K06218
PB4695KP_26430	-2.74589	0.0469868	-1.10132	0.999959	-0.927323	0.689019	TRUE	FALSE	FALSE	no
PB4695KP_26505	-2.22653	0.000142239	-0.827635	0.999959	-0.701342	0.413025	TRUE	FALSE	FALSE	no
PB4695KP_26510	-2.63773	6.05431e-05	-1.04291	0.999959	-1.04844	0.302841	TRUE	FALSE	FALSE	no
PB4695KP_26605	6.3896	8.04547e-14	-0.339776	0.999959	2.97047	0.009433	TRUE	FALSE	TRUE	no
PB4695KP_26610	6.11247	2.36586e-12	-0.306767	0.999959	2.88275	0.0150547	TRUE	FALSE	TRUE	yes	S	-	-
PB4695KP_26615	5.73547	3.60541e-10	-0.188747	0.999959	2.67175	0.0385023	TRUE	FALSE	TRUE	no
PB4695KP_26620	5.63829	6.58327e-12	-0.103341	0.999959	2.83929	0.009433	TRUE	FALSE	TRUE	no
PB4695KP_26625	5.50444	1.46353e-12	-0.0744947	0.999959	2.74817	0.00800657	TRUE	FALSE	TRUE	no
PB4695KP_26630	5.44185	2.32574e-12	-0.139067	0.999959	2.98812	0.00231126	TRUE	FALSE	TRUE	yes	S	-	-
PB4695KP_26635	4.89998	2.5829e-12	0.000746991	0.999959	2.84594	0.00102254	TRUE	FALSE	TRUE	yes	S	-	ko:K09882
PB4695KP_26640	4.84139	4.19261e-13	-0.173301	0.999959	2.71064	0.00105565	TRUE	FALSE	TRUE	no
PB4695KP_26645	4.27888	7.35593e-11	-0.21254	0.999959	2.42852	0.00421339	TRUE	FALSE	TRUE	no
PB4695KP_26650	4.10408	1.41956e-10	-0.20357	0.999959	2.24637	0.00781974	TRUE	FALSE	TRUE	no
PB4695KP_26655	-2.07562	0.00138632	-0.687304	0.999959	-1.08258	0.254292	TRUE	FALSE	FALSE	yes	L	-	-
PB4695KP_26665	-2.07444	5.70146e-05	-0.298546	0.999959	-0.852833	0.244338	TRUE	FALSE	FALSE	yes	L	-	ko:K07489
PB4695KP_27030	2.11443	0.00345237	0.506708	0.999959	-0.349164	0.809418	TRUE	FALSE	FALSE	yes	J	iucB	ko:K03896
PB4695KP_27055	-0.0486157	0.922393	-4.40816	2.57802e-51	-0.774441	0.0870127	FALSE	TRUE	FALSE	yes	J	def	ko:K01462
PB4695KP_27060	0.580547	0.060127	-14.967	4.3092e-32	-0.342698	0.495334	FALSE	TRUE	FALSE	yes	S	-	-
PB4695KP_27065	0.270038	0.532291	-14.5358	9.23817e-30	-0.406358	0.505023	FALSE	TRUE	FALSE	yes	P	fur	ko:K03466,ko:K03711
PB4695KP_27070	-0.303287	0.636579	-10.5388	8.67006e-19	-0.342915	0.719373	FALSE	TRUE	FALSE	yes	S	-	-
PB4695KP_27075	-2.09907	0.00072572	1.88629	0.0400701	-0.688619	0.506202	TRUE	FALSE	FALSE	yes	L	-	-
PB4695KP_27165	-2.1137	0.00288326	-0.0571726	NA	-0.754715	0.430162	TRUE	FALSE	FALSE	no
PB4695KP_27565	-2.37562	0.0432728	-0.987343	0.999959	-0.727392	0.734847	TRUE	FALSE	FALSE	no
PB4695KP_27590	-3.85014	0.00120884	-1.25837	0.999959	-0.827444	0.705395	TRUE	FALSE	FALSE	no
PB4695KP_27690	3.22905	0.00222128	1.12853	NA	1.22691	0.502259	TRUE	FALSE	FALSE	no
PB4695KP_27700	2.26019	0.0293862	-0.829084	NA	-0.0381005	NA	TRUE	FALSE	FALSE	no	-	-	-
PB4695KP_27785	2.48779	1.56676e-06	0.212948	0.999959	0.523924	0.594661	TRUE	FALSE	FALSE	yes	S	-	-
PB4695KP_27790	2.14654	9.94263e-06	0.059198	0.999959	0.441265	0.631991	TRUE	FALSE	FALSE	yes	S	-	-
PB4695KP_27800	-2.3641	0.0224621	-1.00641	0.999959	-1.05002	0.535312	TRUE	FALSE	FALSE	yes	S	-	-
PB4695KP_27825	-3.01041	0.00260479	-0.712778	0.999959	-1.31593	0.395873	TRUE	FALSE	FALSE	yes	-	-	-
PB4695KP_27845	2.46613	4.53259e-05	0.245524	NA	0.618955	0.581648	TRUE	FALSE	FALSE	yes	-	-	-
PB4695KP_27850	3.08156	3.7671e-06	0.682001	0.999959	0.51549	0.695839	TRUE	FALSE	FALSE	yes	N	-	-
PB4695KP_27855	2.60032	0.000513261	-0.161833	0.999959	0.650508	0.635817	TRUE	FALSE	FALSE	yes	-	-	-
PB4695KP_27865	-2.91693	0.00135215	-0.986148	0.999959	-1.03387	0.505347	TRUE	FALSE	FALSE	yes	S	-	-
PB4695KP_27955	2.17036	6.68186e-08	0.311322	0.999959	0.533611	0.45092	TRUE	FALSE	FALSE	yes	-	-	-
PB4695KP_28035	-2.03283	0.00783709	-0.5884	0.999959	-0.570474	0.66922	TRUE	FALSE	FALSE	yes	S	-	-
PB4695KP_28165	-2.2485	0.00118949	-0.379253	0.999959	0.0307174	0.988311	TRUE	FALSE	FALSE	no
PB4695KP_28185	-2.39716	0.00298937	0.194495	0.999959	0.00744008	0.998963	TRUE	FALSE	FALSE	yes	-	-	-
PB4695KP_28190	-2.90695	0.00140592	-0.39235	0.999959	-0.14786	0.946039	TRUE	FALSE	FALSE	yes	-	-	-
PB4695KP_28195	-2.85548	0.00270601	-0.369677	0.999959	-0.519107	0.777492	TRUE	FALSE	FALSE	yes	-	-	-
PB4695KP_28245	-3.04934	0.00326294	-0.104158	0.999959	-0.627413	0.750507	TRUE	FALSE	FALSE	yes	O	stbA	ko:K18640
PB4695KP_28360	-2.19312	0.00105233	-0.900829	0.999959	0.030109	0.988311	TRUE	FALSE	FALSE	yes	-	-	-
PB4695KP_28475	6.11424	4.27437e-31	0.653002	0.999959	0.655385	0.522641	TRUE	FALSE	FALSE	yes	S	-	-
PB4695KP_28480	5.70478	8.20247e-22	0.36582	0.999959	0.446396	0.723938	TRUE	FALSE	FALSE	yes	S	traL	ko:K12068
PB4695KP_28485	3.26378	3.14266e-06	-0.165607	0.999959	0.0861544	0.964909	TRUE	FALSE	FALSE	yes	S	-	ko:K12067
PB4695KP_28490	2.13579	1.10557e-07	0.0977857	0.999959	-0.228218	0.789574	TRUE	FALSE	FALSE	yes	P	traK	ko:K12066
PB4695KP_28495	2.83883	3.48643e-12	0.173927	0.999959	0.275328	0.750507	TRUE	FALSE	FALSE	yes	NU	-	ko:K12065
PB4695KP_28500	4.52844	1.38882e-07	0.662707	0.999959	0.981062	0.545112	TRUE	FALSE	FALSE	yes	S	-	-
PB4695KP_28505	2.64564	0.00248344	1.08997	NA	0.732314	0.66093	TRUE	FALSE	FALSE	no
PB4695KP_28510	4.07883	0.0225728	0.865929	NA	1.98799	NA	TRUE	FALSE	FALSE	yes	-	-	-
PB4695KP_28515	6.30583	0.00028114	3.42628	NA	3.02702	NA	TRUE	FALSE	FALSE	yes	-	-	-
PB4695KP_28520	3.25488	0.000674504	-1.42074	NA	-1.17762	NA	TRUE	FALSE	FALSE	yes	-	-	-
PB4695KP_28525	3.79055	0.00126546	0.454742	NA	0.295421	NA	TRUE	FALSE	FALSE	no
PB4695KP_28530	5.54208	1.3639e-05	2.12036	NA	2.14895	0.299091	TRUE	FALSE	FALSE	yes	-	-	-
PB4695KP_28540	2.38016	2.88741e-05	-0.131098	0.999959	0.396	0.723955	TRUE	FALSE	FALSE	yes	S	-	ko:K12062
PB4695KP_28550	3.4786	3.13473e-06	0.556367	NA	1.44521	0.217468	TRUE	FALSE	FALSE	no
PB4695KP_28555	2.07107	3.1663e-09	0.10784	0.999959	0.432336	0.505347	TRUE	FALSE	FALSE	yes	S	traU	ko:K12060
PB4695KP_28560	3.02839	2.70656e-07	0.341912	0.999959	0.699183	0.522741	TRUE	FALSE	FALSE	yes	S	trbC	ko:K12059
PB4695KP_28570	5.43407	0.000110497	1.01631	NA	1.61878	NA	TRUE	FALSE	FALSE	yes	S	-	-
PB4695KP_28575	3.55667	0.000769867	0.929907	NA	0.313322	0.895476	TRUE	FALSE	FALSE	yes	-	-	-
PB4695KP_28590	2.20812	0.0125568	0.144321	NA	-0.394752	NA	TRUE	FALSE	FALSE	yes	S	-	-
PB4695KP_28600	3.12267	2.30765e-08	-0.301365	0.999959	-0.313219	0.811549	TRUE	FALSE	FALSE	yes	-	-	-
PB4695KP_28620	-2.1454	2.25805e-15	-0.484128	0.999959	-0.734006	0.0575692	TRUE	FALSE	FALSE	no
PB4695KP_28630	3.21923	2.95523e-06	-1.0199	0.999959	0.426381	0.766623	TRUE	FALSE	FALSE	yes	-	-	-
PB4695KP_28635	3.14529	7.6159e-19	-0.126984	0.999959	-0.313104	0.677424	TRUE	FALSE	FALSE	yes	U	traD	-
PB4695KP_28640	2.26614	2.88811e-22	0.216914	0.999959	0.0254112	0.973448	TRUE	FALSE	FALSE	yes	L	traI	-
PB4695KP_28655	2.71108	0.000136842	-0.947119	NA	-0.832224	0.567094	TRUE	FALSE	FALSE	no
PB4695KP_28660	2.14814	3.53799e-06	-0.311816	0.999959	0.128279	0.89941	TRUE	FALSE	FALSE	yes	-	-	-
PB4695KP_28670	2.72639	4.86483e-10	0.0393757	0.999959	0.489846	0.557908	TRUE	FALSE	FALSE	yes	-	-	-
PB4695KP_28715	-2.75059	1.30684e-06	-0.643919	0.999959	-1.0098	0.252066	TRUE	FALSE	FALSE	yes	D	parA	-
PB4695KP_28760	-2.06917	7.06163e-07	-0.533599	0.999959	-0.284565	0.686604	TRUE	FALSE	FALSE	no

## Sheet: Table S4
Supplementary Table S4: Cluster of orthologous groups (COG) analysis of differentially expressed genes.
Group	COG	COG Description	5A_down	5A_up	5C_down	5C_up	5D_down	5D_up
Information storage and processing	J	Translation, ribosomal structure and biogenesis	-2	27	-1	0	0	1
Information storage and processing	A	RNA processing and modification	0	0	0	0	0	0
Information storage and processing	K	Transcription	-18	5	0	0	0	1
Information storage and processing	L	Replication, recombination and repair	-18	3	0	1	0	0
Information storage and processing	B	Chromatin structure and dynamics	-1	0	0	0	0	0
Cellular processes and signaling	D	Cell cycle control, cell division, chromosome partitioning	-5	1	0	0	0	0
Cellular processes and signaling	V	Defense mechanisms	0	0	-1	0	-1	0
Cellular processes and signaling	T	Signal transduction mechanisms	-3	1	0	0	0	0
Cellular processes and signaling	M	Cell wall/membrane/envelope biogenesis	-2	14	-7	0	-6	0
Cellular processes and signaling	N	Cell motility	-6	4	0	0	0	1
Cellular processes and signaling	U	Intracellular trafficking, secretion, and vesicular transport	-9	10	0	0	-1	3
Cellular processes and signaling	O	Posttranslational modification, protein turnover, chaperones	-1	2	0	0	0	0
Metabolism	C	Energy production and conversion	-13	20	0	0	0	1
Metabolism	G	Carbohydrate transport and metabolism	-13	22	0	0	-1	0
Metabolism	E	Amino acid transport and metabolism	-26	24	0	0	0	2
Metabolism	F	Nucleotide transport and metabolism	-2	2	0	0	0	2
Metabolism	H	Coenzyme transport and metabolism	-2	7	-1	0	0	1
Metabolism	I	Lipid transport and metabolism	-4	5	0	0	0	0
Metabolism	P	Inorganic ion transport and metabolism	-11	15	-1	0	0	2
Metabolism	Q	Secondary metabolites biosynthesis, transport and catabolism	-11	8	0	0	0	0
Poorly characterized	R	General function prediction only	0	0	0	0	0	0
Poorly characterized	S	Function unknown	-28	43	-9	0	-8	8
Not assigned	NA	Not assigned	-20	15	0	2	-6	7

## Sheet: Table S5
Supplementary Table S5: KEGG categories of differentially expressed genes compared to isolate 5B. Only genes with assigned KEGG categories are listed.
5A_up			5A_down			5C_down			5D_up			5D_down
Locus ID	Category	Subcategory	Locus ID	Category	Subcategory	Locus ID	Category	Subcategory	Locus ID	Category	Subcategory	Locus ID	Category	Subcategory
PB4695KP_00105	Metabolism	Carbohydrate metabolism	PB4695KP_00290	Metabolism	Carbohydrate metabolism	PB4695KP_08540	Metabolism	Carbohydrate metabolism	PB4695KP_00255	Environmental Information Processing	Membrane transport	PB4695KP_08540	Metabolism	Glycan biosynthesis and metabolism
PB4695KP_00110	Metabolism	Carbohydrate metabolism	PB4695KP_00950	Metabolism	Carbohydrate metabolism	PB4695KP_08560	Metabolism	Glycan biosynthesis and metabolism	PB4695KP_04105	Metabolism	Carbohydrate metabolism	PB4695KP_08560	Metabolism	Glycan biosynthesis and metabolism
PB4695KP_00855	Metabolism	Carbohydrate metabolism	PB4695KP_00955	Metabolism	Carbohydrate metabolism	PB4695KP_08580	Metabolism	Glycan biosynthesis and metabolism	PB4695KP_04105	Metabolism	Amino acid metabolism	PB4695KP_08580	Metabolism	Glycan biosynthesis and metabolism
PB4695KP_01090	Metabolism	Carbohydrate metabolism	PB4695KP_01540	Metabolism	Carbohydrate metabolism	PB4695KP_08585	Metabolism	Glycan biosynthesis and metabolism	PB4695KP_04105	Metabolism	Metabolism of cofactors and vitamins	PB4695KP_08580	Metabolism	Metabolism of terpenoids and polyketides
PB4695KP_01485	Metabolism	Carbohydrate metabolism	PB4695KP_01545	Metabolism	Carbohydrate metabolism	PB4695KP_08585	Metabolism	Metabolism of terpenoids and polyketides	PB4695KP_15155	Metabolism	Amino acid metabolism	PB4695KP_08580	Metabolism	Biosynthesis of other secondary metabolites
PB4695KP_01655	Metabolism	Carbohydrate metabolism	PB4695KP_01550	Metabolism	Carbohydrate metabolism	PB4695KP_08590	Metabolism	Biosynthesis of other secondary metabolites	PB4695KP_15155	Metabolism	Biosynthesis of other secondary metabolites	PB4695KP_08590	Metabolism	Biosynthesis of other secondary metabolites
PB4695KP_02015	Metabolism	Carbohydrate metabolism	PB4695KP_01885	Metabolism	Carbohydrate metabolism	PB4695KP_08600	Metabolism	Carbohydrate metabolism	PB4695KP_15155	Cellular Processes	Cellular community - prokaryotes	PB4695KP_08590	Environmental Information Processing	Membrane transport
PB4695KP_02020	Metabolism	Carbohydrate metabolism	PB4695KP_01890	Metabolism	Carbohydrate metabolism	PB4695KP_08600	Metabolism	Biosynthesis of other secondary metabolites	PB4695KP_15775	Metabolism	Nucleotide metabolism	PB4695KP_23595	Cellular Processes	Cellular community - prokaryotes
PB4695KP_02025	Metabolism	Carbohydrate metabolism	PB4695KP_01890	Metabolism	Carbohydrate metabolism	PB4695KP_08600	Cellular Processes	Cellular community - prokaryotes	PB4695KP_15775	Metabolism	Amino acid metabolism	PB4695KP_23595	Cellular Processes	Cell motility
PB4695KP_02030	Metabolism	Carbohydrate metabolism	PB4695KP_02725	Metabolism	Carbohydrate metabolism				PB4695KP_16810	Metabolism	Energy metabolism
PB4695KP_02035	Metabolism	Carbohydrate metabolism	PB4695KP_03520	Metabolism	Carbohydrate metabolism				PB4695KP_17320	Genetic Information Processing	Folding, sorting and degradation
PB4695KP_02040	Metabolism	Carbohydrate metabolism	PB4695KP_04680	Metabolism	Carbohydrate metabolism				PB4695KP_24230	Genetic Information Processing	Translation
PB4695KP_02045	Metabolism	Carbohydrate metabolism	PB4695KP_04750	Metabolism	Carbohydrate metabolism				PB4695KP_26635	Metabolism	Metabolism of cofactors and vitamins
PB4695KP_02050	Metabolism	Carbohydrate metabolism	PB4695KP_04775	Metabolism	Energy metabolism
PB4695KP_02055	Metabolism	Carbohydrate metabolism	PB4695KP_04780	Metabolism	Energy metabolism
PB4695KP_02060	Metabolism	Carbohydrate metabolism	PB4695KP_04785	Metabolism	Energy metabolism
PB4695KP_02065	Metabolism	Carbohydrate metabolism	PB4695KP_04955	Metabolism	Energy metabolism
PB4695KP_02105	Metabolism	Carbohydrate metabolism	PB4695KP_05575	Metabolism	Lipid metabolism
PB4695KP_02110	Metabolism	Carbohydrate metabolism	PB4695KP_05575	Metabolism	Nucleotide metabolism
PB4695KP_02115	Metabolism	Carbohydrate metabolism	PB4695KP_05885	Metabolism	Amino acid metabolism
PB4695KP_02435	Metabolism	Carbohydrate metabolism	PB4695KP_07525	Metabolism	Amino acid metabolism
PB4695KP_02870	Metabolism	Carbohydrate metabolism	PB4695KP_08920	Metabolism	Amino acid metabolism
PB4695KP_02895	Metabolism	Carbohydrate metabolism	PB4695KP_08940	Metabolism	Amino acid metabolism
PB4695KP_04100	Metabolism	Carbohydrate metabolism	PB4695KP_09885	Metabolism	Amino acid metabolism
PB4695KP_04105	Metabolism	Carbohydrate metabolism	PB4695KP_09890	Metabolism	Amino acid metabolism
PB4695KP_04105	Metabolism	Energy metabolism	PB4695KP_09895	Metabolism	Amino acid metabolism
PB4695KP_04395	Metabolism	Energy metabolism	PB4695KP_10845	Metabolism	Amino acid metabolism
PB4695KP_05245	Metabolism	Energy metabolism	PB4695KP_10855	Metabolism	Amino acid metabolism
PB4695KP_05250	Metabolism	Energy metabolism	PB4695KP_10855	Metabolism	Amino acid metabolism
PB4695KP_06075	Metabolism	Energy metabolism	PB4695KP_12740	Metabolism	Amino acid metabolism
PB4695KP_07820	Metabolism	Energy metabolism	PB4695KP_14050	Metabolism	Amino acid metabolism
PB4695KP_08165	Metabolism	Lipid metabolism	PB4695KP_14055	Metabolism	Amino acid metabolism
PB4695KP_08540	Metabolism	Lipid metabolism	PB4695KP_14060	Metabolism	Amino acid metabolism
PB4695KP_08560	Metabolism	Nucleotide metabolism	PB4695KP_14065	Metabolism	Amino acid metabolism
PB4695KP_08570	Metabolism	Amino acid metabolism	PB4695KP_14070	Metabolism	Amino acid metabolism
PB4695KP_08575	Metabolism	Amino acid metabolism	PB4695KP_14075	Metabolism	Amino acid metabolism
PB4695KP_08580	Metabolism	Amino acid metabolism	PB4695KP_14080	Metabolism	Amino acid metabolism
PB4695KP_08585	Metabolism	Amino acid metabolism	PB4695KP_14085	Metabolism	Amino acid metabolism
PB4695KP_08590	Metabolism	Amino acid metabolism	PB4695KP_14090	Metabolism	Amino acid metabolism
PB4695KP_08595	Metabolism	Amino acid metabolism	PB4695KP_14095	Metabolism	Amino acid metabolism
PB4695KP_08600	Metabolism	Amino acid metabolism	PB4695KP_14305	Metabolism	Amino acid metabolism
PB4695KP_09490	Metabolism	Amino acid metabolism	PB4695KP_14645	Metabolism	Amino acid metabolism
PB4695KP_09795	Metabolism	Amino acid metabolism	PB4695KP_14645	Metabolism	Metabolism of other amino acids
PB4695KP_09795	Metabolism	Amino acid metabolism	PB4695KP_15135	Metabolism	Metabolism of other amino acids
PB4695KP_09800	Metabolism	Metabolism of other amino acids	PB4695KP_16990	Metabolism	Metabolism of other amino acids
PB4695KP_10260	Metabolism	Metabolism of other amino acids	PB4695KP_16990	Metabolism	Metabolism of cofactors and vitamins
PB4695KP_10625	Metabolism	Metabolism of other amino acids	PB4695KP_18485	Metabolism	Metabolism of cofactors and vitamins
PB4695KP_11080	Metabolism	Metabolism of other amino acids	PB4695KP_18495	Metabolism	Metabolism of cofactors and vitamins
PB4695KP_11085	Metabolism	Metabolism of other amino acids	PB4695KP_18515	Metabolism	Metabolism of terpenoids and polyketides
PB4695KP_11085	Metabolism	Glycan biosynthesis and metabolism	PB4695KP_18520	Metabolism	Biosynthesis of other secondary metabolites
PB4695KP_11090	Metabolism	Glycan biosynthesis and metabolism	PB4695KP_18520	Metabolism	Xenobiotics biodegradation and metabolism
PB4695KP_12400	Metabolism	Glycan biosynthesis and metabolism	PB4695KP_19220	Environmental Information Processing	Membrane transport
PB4695KP_12880	Metabolism	Glycan biosynthesis and metabolism	PB4695KP_20340	Environmental Information Processing	Membrane transport
PB4695KP_13330	Metabolism	Glycan biosynthesis and metabolism	PB4695KP_20345	Environmental Information Processing	Membrane transport
PB4695KP_13950	Metabolism	Glycan biosynthesis and metabolism	PB4695KP_20350	Environmental Information Processing	Membrane transport
PB4695KP_13955	Metabolism	Glycan biosynthesis and metabolism	PB4695KP_20355	Environmental Information Processing	Membrane transport
PB4695KP_13960	Metabolism	Glycan biosynthesis and metabolism	PB4695KP_21475	Environmental Information Processing	Membrane transport
PB4695KP_13965	Metabolism	Glycan biosynthesis and metabolism	PB4695KP_21475	Environmental Information Processing	Signal transduction
PB4695KP_13970	Metabolism	Metabolism of cofactors and vitamins	PB4695KP_22735	Environmental Information Processing	Signal transduction
PB4695KP_16040	Metabolism	Metabolism of cofactors and vitamins	PB4695KP_22735	Cellular Processes	Cellular community - prokaryotes
PB4695KP_16755	Metabolism	Metabolism of cofactors and vitamins	PB4695KP_24045	Cellular Processes	Cellular community - prokaryotes
PB4695KP_17320	Metabolism	Metabolism of cofactors and vitamins	PB4695KP_24050	Cellular Processes	Cellular community - prokaryotes
PB4695KP_17760	Metabolism	Metabolism of cofactors and vitamins	PB4695KP_24825	Organismal Systems	Digestive system
PB4695KP_17775	Metabolism	Metabolism of cofactors and vitamins	PB4695KP_24825	Organismal Systems	Environmental adaptation
PB4695KP_17785	Metabolism	Metabolism of cofactors and vitamins	PB4695KP_24825	Human Diseases	Infectious disease: bacterial
PB4695KP_18255	Metabolism	Metabolism of cofactors and vitamins	PB4695KP_24830	Human Diseases	Cardiovascular disease
PB4695KP_18260	Metabolism	Metabolism of terpenoids and polyketides	PB4695KP_24830	Human Diseases	Drug resistance: antimicrobial
PB4695KP_18280	Metabolism	Metabolism of terpenoids and polyketides	PB4695KP_24835	Human Diseases	Drug resistance: antineoplastic
PB4695KP_18345	Metabolism	Metabolism of terpenoids and polyketides
PB4695KP_18350	Metabolism	Metabolism of terpenoids and polyketides
PB4695KP_18415	Metabolism	Metabolism of terpenoids and polyketides
PB4695KP_18420	Metabolism	Metabolism of terpenoids and polyketides
PB4695KP_18425	Metabolism	Metabolism of terpenoids and polyketides
PB4695KP_18460	Metabolism	Metabolism of terpenoids and polyketides
PB4695KP_18465	Metabolism	Metabolism of terpenoids and polyketides
PB4695KP_18565	Metabolism	Biosynthesis of other secondary metabolites
PB4695KP_18570	Metabolism	Biosynthesis of other secondary metabolites
PB4695KP_18590	Metabolism	Biosynthesis of other secondary metabolites
PB4695KP_18595	Metabolism	Biosynthesis of other secondary metabolites
PB4695KP_18845	Metabolism	Biosynthesis of other secondary metabolites
PB4695KP_18995	Metabolism	Biosynthesis of other secondary metabolites
PB4695KP_19000	Metabolism	Biosynthesis of other secondary metabolites
PB4695KP_19005	Genetic Information Processing	Translation
PB4695KP_19040	Genetic Information Processing	Translation
PB4695KP_19050	Genetic Information Processing	Translation
PB4695KP_19410	Genetic Information Processing	Translation
PB4695KP_19410	Genetic Information Processing	Translation
PB4695KP_19595	Genetic Information Processing	Translation
PB4695KP_19600	Genetic Information Processing	Translation
PB4695KP_19605	Genetic Information Processing	Translation
PB4695KP_19755	Genetic Information Processing	Translation
PB4695KP_20570	Genetic Information Processing	Translation
PB4695KP_20575	Genetic Information Processing	Translation
PB4695KP_20865	Genetic Information Processing	Translation
PB4695KP_20890	Genetic Information Processing	Translation
PB4695KP_21050	Genetic Information Processing	Folding, sorting and degradation
PB4695KP_21150	Environmental Information Processing	Membrane transport
PB4695KP_21520	Environmental Information Processing	Membrane transport
PB4695KP_21940	Environmental Information Processing	Membrane transport
PB4695KP_21945	Environmental Information Processing	Membrane transport
PB4695KP_21950	Environmental Information Processing	Membrane transport
PB4695KP_22595	Environmental Information Processing	Membrane transport
PB4695KP_22600	Environmental Information Processing	Membrane transport
PB4695KP_22635	Environmental Information Processing	Membrane transport
PB4695KP_22645	Environmental Information Processing	Membrane transport
PB4695KP_22650	Environmental Information Processing	Membrane transport
PB4695KP_22655	Environmental Information Processing	Membrane transport
PB4695KP_22670	Environmental Information Processing	Membrane transport
PB4695KP_22675	Environmental Information Processing	Membrane transport
PB4695KP_22675	Environmental Information Processing	Signal transduction
PB4695KP_23040	Environmental Information Processing	Signal transduction
PB4695KP_23045	Environmental Information Processing	Signal transduction
PB4695KP_23050	Environmental Information Processing	Signal transduction
PB4695KP_23055	Cellular Processes	Cellular community - prokaryotes
PB4695KP_24695	Cellular Processes	Cellular community - prokaryotes
PB4695KP_24875	Cellular Processes	Cellular community - prokaryotes
PB4695KP_25055	Cellular Processes	Cellular community - prokaryotes
PB4695KP_25055	Cellular Processes	Cell motility
PB4695KP_25135	Organismal Systems	Endocrine system
PB4695KP_25135	Organismal Systems	Environmental adaptation
PB4695KP_25410	Organismal Systems	Environmental adaptation
PB4695KP_25410	Human Diseases	Infectious disease: bacterial
PB4695KP_26635	Human Diseases	Infectious disease: bacterial
PB4695KP_27030	Human Diseases	Drug resistance: antimicrobial
